# Supplementary material for: Genomic characteristics and comparative genomics analysis of Salmonella enterica subsp. enterica serovar Thompson isolated from an outbreak in South Korea
Source: Sci Rep. 2022 Nov 29;12:20553. doi: 10.1038/s41598-022-22168-2 (PMC9708683; doi:10.1038/s41598-022-22168-2)
Supplement: Supplementary file 1 — Supplementary Information. [file 41598_2022_22168_MOESM1_ESM.xlsx]

## Sheet: Supplementary Table 1
Supplementary Table 1. Putative virulence genes in S. Thompson genomes predicted by VFDB
VFclass	Virulence factors	Related genes	MFDS1011643	MFDS1011657	MFDS1011659	MFDS1011716	MFDS1004024	MFDS1006815	MFDS1011638	MFDS1011647	MFDS1011648	MFDS1011650	MFDS1011651	MFDS1011652	MFDS1011653	MFDS1011654	MFDS1011656	MFDS1011679	MFDS1011682	MFDS1011686	MFDS1011687	MFDS1011691	MFDS1011692	MFDS1011693	MFDS1011694	MFDS1011702	MFDS1011704	MFDS1011705	MFDS1011712	MFDS1011717	MFDS1011730	MFDS1012041	MFDS1012042	MFDS1012043	MFDS1012044	MFDS1012045	MFDS1012046	MFDS1012377	MFDS1012379	MFDS1012382	MFDS1012384	MFDS1006816	MFDS1006817	Thompson_NCBI_01_GCA_000473275.1_ASM47327	Thompson_NCBI_02_GCA_000486365.2_ASM48636	Thompson_NCBI_03_GCA_001305815.1_ASM130581	Thompson_NCBI_04_GCA_001305835.1_ASM130583	Thompson_NCBI_05_GCA_001953015.1_ASM195301	Thompson_NCBI_06_GCA_003052785.2_ASM305278
Capsule	Vi antigen	tviA	-	-	-	-	-	-	-	-	-	-	-	-	-	-	-	-	-	-	-	-	-	-	-	-	-	-	-	-	-	-	-	-	-	-	-	-	-	-	-	-	-	-	-	-	-	-	-
		tviB	-	-	-	-	-	-	-	-	-	-	-	-	-	-	-	-	-	-	-	-	-	-	-	-	-	-	-	-	-	-	-	-	-	-	-	-	-	-	-	-	-	-	-	-	-	-	-
		tviC	-	-	-	-	-	-	-	-	-	-	-	-	-	-	-	-	-	-	-	-	-	-	-	-	-	-	-	-	-	-	-	-	-	-	-	-	-	-	-	-	-	-	-	-	-	-	-
		tviD	-	-	-	-	-	-	-	-	-	-	-	-	-	-	-	-	-	-	-	-	-	-	-	-	-	-	-	-	-	-	-	-	-	-	-	-	-	-	-	-	-	-	-	-	-	-	-
		tviE	-	-	-	-	-	-	-	-	-	-	-	-	-	-	-	-	-	-	-	-	-	-	-	-	-	-	-	-	-	-	-	-	-	-	-	-	-	-	-	-	-	-	-	-	-	-	-
		vexA	-	-	-	-	-	-	-	-	-	-	-	-	-	-	-	-	-	-	-	-	-	-	-	-	-	-	-	-	-	-	-	-	-	-	-	-	-	-	-	-	-	-	-	-	-	-	-
		vexB	-	-	-	-	-	-	-	-	-	-	-	-	-	-	-	-	-	-	-	-	-	-	-	-	-	-	-	-	-	-	-	-	-	-	-	-	-	-	-	-	-	-	-	-	-	-	-
		vexC	-	-	-	-	-	-	-	-	-	-	-	-	-	-	-	-	-	-	-	-	-	-	-	-	-	-	-	-	-	-	-	-	-	-	-	-	-	-	-	-	-	-	-	-	-	-	-
		vexD	-	-	-	-	-	-	-	-	-	-	-	-	-	-	-	-	-	-	-	-	-	-	-	-	-	-	-	-	-	-	-	-	-	-	-	-	-	-	-	-	-	-	-	-	-	-	-
		vexE	-	-	-	-	-	-	-	-	-	-	-	-	-	-	-	-	-	-	-	-	-	-	-	-	-	-	-	-	-	-	-	-	-	-	-	-	-	-	-	-	-	-	-	-	-	-	-
Fimbrial adherence determinants	Agf/Csg	csgA	fig590.23991.peg.2820	fig590.23990.peg.2825	fig590.23993.peg.2817	fig590.23995.peg.2824	fig590.23955.peg.2733	fig590.23958.peg.3096	fig590.23960.peg.360	fig590.23959.peg.1492	fig590.23961.peg.1809	fig590.23962.peg.2290	fig590.23967.peg.1342	fig590.23966.peg.2037	fig590.23963.peg.1833	fig590.23964.peg.2802	fig590.23965.peg.3134	fig590.23969.peg.984	fig590.23968.peg.1509	fig590.23972.peg.2805	fig590.23971.peg.1941	fig590.23970.peg.2045	fig28901.14385.peg.4627	fig28901.14386.peg.2079	fig590.23973.peg.2447	fig590.23982.peg.2427	fig590.23975.peg.754	fig590.23976.peg.1340	fig590.23979.peg.1681	fig590.23981.peg.2816	fig590.23978.peg.1117	fig590.23980.peg.715	fig590.23977.peg.2840	fig590.23983.peg.1043	fig590.23985.peg.1669	fig590.23984.peg.1123	fig590.23986.peg.1083	fig590.23988.peg.1268	fig590.23989.peg.1423	fig590.23987.peg.1160	fig590.23992.peg.1742	fig590.23994.peg.2792	fig590.23957.peg.365	AGX13078.1	AKG82272.1	ALG98388.1	ALH02758.1	APW11245.1	AVZ62361.1
		csgB	fig590.23991.peg.2821	fig590.23990.peg.2826	fig590.23993.peg.2818	fig590.23995.peg.2825	fig590.23955.peg.2734	fig590.23958.peg.3097	fig590.23960.peg.359	fig590.23959.peg.1491	fig590.23961.peg.1808	fig590.23962.peg.2291	fig590.23967.peg.1343	fig590.23966.peg.2036	fig590.23963.peg.1834	fig590.23964.peg.2803	fig590.23965.peg.3135	fig590.23969.peg.985	fig590.23968.peg.1508	fig590.23972.peg.2806	fig590.23971.peg.1940	fig590.23970.peg.2046	fig28901.14385.peg.4628	fig28901.14386.peg.2078	fig590.23973.peg.2446	fig590.23982.peg.2426	fig590.23975.peg.753	fig590.23976.peg.1341	fig590.23979.peg.1680	fig590.23981.peg.2817	fig590.23978.peg.1116	fig590.23980.peg.714	fig590.23977.peg.2841	fig590.23983.peg.1042	fig590.23985.peg.1668	fig590.23984.peg.1124	fig590.23986.peg.1082	fig590.23988.peg.1267	fig590.23989.peg.1424	fig590.23987.peg.1161	fig590.23992.peg.1741	fig590.23994.peg.2793	fig590.23957.peg.364	AGX10225.1	AKG82273.1	ALG98387.1	ALH02757.1	APW11246.1	AVZ62360.1
		csgC	fig590.23991.peg.2819	fig590.23990.peg.2824	fig590.23993.peg.2816	fig590.23995.peg.2823	fig590.23955.peg.2732	fig590.23958.peg.3095	fig590.23960.peg.361	fig590.23959.peg.1493	fig590.23961.peg.1810	fig590.23962.peg.2289	fig590.23967.peg.1341	fig590.23966.peg.2038	fig590.23963.peg.1832	fig590.23964.peg.2801	fig590.23965.peg.3133	fig590.23969.peg.983	fig590.23968.peg.1510	fig590.23972.peg.2804	fig590.23971.peg.1942	fig590.23970.peg.2044	fig28901.14385.peg.4626	fig28901.14386.peg.2080	fig590.23973.peg.2448	fig590.23982.peg.2428	fig590.23975.peg.755	fig590.23976.peg.1339	fig590.23979.peg.1682	fig590.23981.peg.2815	fig590.23978.peg.1118	fig590.23980.peg.716	fig590.23977.peg.2839	fig590.23983.peg.1044	fig590.23985.peg.1670	fig590.23984.peg.1122	fig590.23986.peg.1084	fig590.23988.peg.1269	fig590.23989.peg.1422	fig590.23987.peg.1159	fig590.23992.peg.1743	fig590.23994.peg.2791	fig590.23957.peg.366	AGX10226.1	AKG82271.1	ALG98389.1	ALH02759.1	APW11244.1	AVZ62362.1
		csgD	fig590.23991.peg.2823	fig590.23990.peg.2827	fig590.23993.peg.2819	fig590.23995.peg.2827	fig590.23955.peg.2735	fig590.23958.peg.3098	fig590.23960.peg.357	fig590.23959.peg.1490	fig590.23961.peg.1807	fig590.23962.peg.2293	fig590.23967.peg.1345	fig590.23966.peg.2035	fig590.23963.peg.1835	fig590.23964.peg.2804	fig590.23965.peg.3136	fig590.23969.peg.987	fig590.23968.peg.1506	fig590.23972.peg.2808	fig590.23971.peg.1938	fig590.23970.peg.2048	fig28901.14385.peg.4630	fig28901.14386.peg.2076	fig590.23973.peg.2444	fig590.23982.peg.2424	fig590.23975.peg.751	fig590.23976.peg.1343	fig590.23979.peg.1679	fig590.23981.peg.2819	fig590.23978.peg.1114	fig590.23980.peg.713	fig590.23977.peg.2843	fig590.23983.peg.1040	fig590.23985.peg.1667	fig590.23984.peg.1126	fig590.23986.peg.1080	fig590.23988.peg.1266	fig590.23989.peg.1425	fig590.23987.peg.1163	fig590.23992.peg.1739	fig590.23994.peg.2794	fig590.23957.peg.363	AGX10224.1	AKG82274.1	ALG98386.1	ALH02756.1	APW11248.1	AVZ62358.1
		csgE	fig590.23991.peg.2824	fig590.23990.peg.2828	fig590.23993.peg.2820	fig590.23995.peg.2828	fig590.23955.peg.2736	fig590.23958.peg.3099	fig590.23960.peg.356	fig590.23959.peg.1489	fig590.23961.peg.1806	fig590.23962.peg.2294	fig590.23967.peg.1346	fig590.23966.peg.2034	fig590.23963.peg.1836	fig590.23964.peg.2805	fig590.23965.peg.3137	fig590.23969.peg.988	fig590.23968.peg.1505	fig590.23972.peg.2809	fig590.23971.peg.1937	fig590.23970.peg.2049	fig28901.14385.peg.4631	fig28901.14386.peg.2075	fig590.23973.peg.2443	fig590.23982.peg.2423	fig590.23975.peg.750	fig590.23976.peg.1344	fig590.23979.peg.1678	fig590.23981.peg.2820	fig590.23978.peg.1113	fig590.23980.peg.712	fig590.23977.peg.2844	fig590.23983.peg.1039	fig590.23985.peg.1666	fig590.23984.peg.1127	fig590.23986.peg.1079	fig590.23988.peg.1265	fig590.23989.peg.1426	fig590.23987.peg.1164	fig590.23992.peg.1738	fig590.23994.peg.2795	fig590.23957.peg.362	AGX10223.1	AKG82275.1	ALG98385.1	ALH02755.1	APW11249.1	AVZ62357.1
		csgF	fig590.23991.peg.2825	fig590.23990.peg.2829	fig590.23993.peg.2821	fig590.23995.peg.2829	fig590.23955.peg.2737	fig590.23958.peg.3100	fig590.23960.peg.355	fig590.23959.peg.1488	fig590.23961.peg.1805	fig590.23962.peg.2295	fig590.23967.peg.1347	fig590.23966.peg.2033	fig590.23963.peg.1837	fig590.23964.peg.2806	fig590.23965.peg.3138	fig590.23969.peg.989	fig590.23968.peg.1504	fig590.23972.peg.2810	fig590.23971.peg.1936	fig590.23970.peg.2050	fig28901.14385.peg.4632	fig28901.14386.peg.2074	fig590.23973.peg.2442	fig590.23982.peg.2422	fig590.23975.peg.749	fig590.23976.peg.1345	fig590.23979.peg.1677	fig590.23981.peg.2821	fig590.23978.peg.1112	fig590.23980.peg.711	fig590.23977.peg.2845	fig590.23983.peg.1038	fig590.23985.peg.1665	fig590.23984.peg.1128	fig590.23986.peg.1078	fig590.23988.peg.1264	fig590.23989.peg.1427	fig590.23987.peg.1165	fig590.23992.peg.1737	fig590.23994.peg.2796	fig590.23957.peg.361	AGX10222.1	AKG82276.1	ALG98384.1	ALH02754.1	APW11250.1	AVZ62356.1
		csgG	fig590.23991.peg.2826	fig590.23990.peg.2830	fig590.23993.peg.2822	fig590.23995.peg.2830	fig590.23955.peg.2738	fig590.23958.peg.3101	fig590.23960.peg.354	fig590.23959.peg.1487	fig590.23961.peg.1804	fig590.23962.peg.2296	fig590.23967.peg.1348	fig590.23966.peg.2032	fig590.23963.peg.1838	fig590.23964.peg.2807	fig590.23965.peg.3139	fig590.23969.peg.990	fig590.23968.peg.1503	fig590.23972.peg.2811	fig590.23971.peg.1935	fig590.23970.peg.2051	fig28901.14385.peg.4633	fig28901.14386.peg.2073	fig590.23973.peg.2441	fig590.23982.peg.2421	fig590.23975.peg.748	fig590.23976.peg.1346	fig590.23979.peg.1676	fig590.23981.peg.2822	fig590.23978.peg.1111	fig590.23980.peg.710	fig590.23977.peg.2846	fig590.23983.peg.1037	fig590.23985.peg.1664	fig590.23984.peg.1129	fig590.23986.peg.1077	fig590.23988.peg.1263	fig590.23989.peg.1428	fig590.23987.peg.1166	fig590.23992.peg.1736	fig590.23994.peg.2797	fig590.23957.peg.360	AGX10221.1	AKG82277.1	ALG98383.1	ALH02753.1	APW11251.1	AVZ62355.1
	Bcf	bcfA	fig590.23991.peg.3971	fig590.23990.peg.3970	fig590.23993.peg.3962	fig590.23995.peg.3971	fig590.23955.peg.3876	fig590.23958.peg.1996	fig590.23960.peg.2604	fig590.23959.peg.473	fig590.23961.peg.35	fig590.23962.peg.36	fig590.23967.peg.4008	fig590.23966.peg.1640	fig590.23963.peg.472	fig590.23964.peg.3946	fig590.23965.peg.4281	fig590.23969.peg.1378	fig590.23968.peg.2598	fig590.23972.peg.3363	fig590.23971.peg.3578	fig590.23970.peg.218	fig28901.14385.peg.2505	fig28901.14386.peg.506	fig590.23973.peg.2745	fig590.23982.peg.766	fig590.23975.peg.4290	fig590.23976.peg.4624	fig590.23979.peg.3925	fig590.23981.peg.3964	fig590.23978.peg.2494	fig590.23980.peg.1913	fig590.23977.peg.1823	fig590.23983.peg.211	fig590.23985.peg.473	fig590.23984.peg.1956	fig590.23986.peg.3986	fig590.23988.peg.1999	fig590.23989.peg.3958	fig590.23987.peg.4404	fig590.23992.peg.2763	fig590.23994.peg.4461	fig590.23957.peg.1880	AGX09354.1	AKG83257.1	ALG97309.1	ALH01682.1	APW12288.1	AVZ61355.1
		bcfB	fig590.23991.peg.3970	fig590.23990.peg.3969	fig590.23993.peg.3961	fig590.23995.peg.3970	fig590.23955.peg.3875	fig590.23958.peg.1997	fig590.23960.peg.2605	fig590.23959.peg.474	fig590.23961.peg.34	fig590.23962.peg.35	fig590.23967.peg.4009	fig590.23966.peg.1641	fig590.23963.peg.473	fig590.23964.peg.3945	fig590.23965.peg.4280	fig590.23969.peg.1377	fig590.23968.peg.2597	fig590.23972.peg.3362	fig590.23971.peg.3579	fig590.23970.peg.217	fig28901.14385.peg.2504	fig28901.14386.peg.505	fig590.23973.peg.2744	fig590.23982.peg.767	fig590.23975.peg.4291	fig590.23976.peg.4625	fig590.23979.peg.3926	fig590.23981.peg.3963	fig590.23978.peg.2493	fig590.23980.peg.1912	fig590.23977.peg.1824	fig590.23983.peg.210	fig590.23985.peg.474	fig590.23984.peg.1957	fig590.23986.peg.3987	fig590.23988.peg.2000	fig590.23989.peg.3959	fig590.23987.peg.4403	fig590.23992.peg.2762	fig590.23994.peg.4462	fig590.23957.peg.1879	AGX09355.1	AKG83256.1	ALG97310.1	ALH01683.1	APW12287.1	AVZ61356.1
		bcfC	fig590.23991.peg.3969	fig590.23990.peg.3968	fig590.23993.peg.3960	fig590.23995.peg.3969	fig590.23955.peg.3874	fig590.23958.peg.1998	fig590.23960.peg.2606	fig590.23959.peg.475	fig590.23961.peg.33	fig590.23962.peg.34	fig590.23967.peg.4010	fig590.23966.peg.1642	fig590.23963.peg.474	fig590.23964.peg.3944	fig590.23965.peg.4279	fig590.23969.peg.1376	fig590.23968.peg.2596	fig590.23972.peg.3361	fig590.23971.peg.3580	fig590.23970.peg.216	fig28901.14385.peg.2503	fig28901.14386.peg.504	fig590.23973.peg.2743	fig590.23982.peg.768	fig590.23975.peg.4292	fig590.23976.peg.4626	fig590.23979.peg.3927	fig590.23981.peg.3962	fig590.23978.peg.2492	fig590.23980.peg.1911	fig590.23977.peg.1825	fig590.23983.peg.209	fig590.23985.peg.475	fig590.23984.peg.1958	fig590.23986.peg.3988	fig590.23988.peg.2001	fig590.23989.peg.3960	fig590.23987.peg.4402	fig590.23992.peg.2761	fig590.23994.peg.4463	fig590.23957.peg.1878	AGX09356.1	AKG83255.1	ALG97311.1	ALH01684.1	APW12286.1	AVZ61357.1
		bcfD	fig590.23991.peg.3968	fig590.23990.peg.3967	fig590.23993.peg.3959	fig590.23995.peg.3968	fig590.23955.peg.3873	fig590.23958.peg.1999	fig590.23960.peg.2607	fig590.23959.peg.476	fig590.23961.peg.32	fig590.23962.peg.33	fig590.23967.peg.4011	fig590.23966.peg.1643	fig590.23963.peg.475	fig590.23964.peg.3943	fig590.23965.peg.4278	fig590.23969.peg.1375	fig590.23968.peg.2595	fig590.23972.peg.3360	fig590.23971.peg.3581	fig590.23970.peg.215	fig28901.14385.peg.2502	fig28901.14386.peg.503	fig590.23973.peg.2742	fig590.23982.peg.769	fig590.23975.peg.4293	fig590.23976.peg.4627	fig590.23979.peg.3928	fig590.23981.peg.3961	fig590.23978.peg.2491	fig590.23980.peg.1910	fig590.23977.peg.1826	fig590.23983.peg.208	fig590.23985.peg.476	fig590.23984.peg.1959	fig590.23986.peg.3989	fig590.23988.peg.2002	fig590.23989.peg.3961	fig590.23987.peg.4401	fig590.23992.peg.2760	fig590.23994.peg.4464	fig590.23957.peg.1877	AGX09357.1	AKG83254.1	ALG97312.1	ALH01685.1	APW12285.1	AVZ61358.1
		bcfE	fig590.23991.peg.3967	fig590.23990.peg.3966	fig590.23993.peg.3958	fig590.23995.peg.3967	fig590.23955.peg.3872	fig590.23958.peg.2000	fig590.23960.peg.2608	fig590.23959.peg.477	fig590.23961.peg.31	fig590.23962.peg.32	fig590.23967.peg.4012	fig590.23966.peg.1644	fig590.23963.peg.476	fig590.23964.peg.3942	fig590.23965.peg.4277	fig590.23969.peg.1374	fig590.23968.peg.2594	fig590.23972.peg.3359	fig590.23971.peg.3582	fig590.23970.peg.214	fig28901.14385.peg.2501	fig28901.14386.peg.502	fig590.23973.peg.2741	fig590.23982.peg.770	fig590.23975.peg.4294	fig590.23976.peg.4628	fig590.23979.peg.3929	fig590.23981.peg.3960	fig590.23978.peg.2490	fig590.23980.peg.1909	fig590.23977.peg.1827	fig590.23983.peg.207	fig590.23985.peg.477	fig590.23984.peg.1960	fig590.23986.peg.3990	fig590.23988.peg.2003	fig590.23989.peg.3962	fig590.23987.peg.4400	fig590.23992.peg.2759	fig590.23994.peg.4465	fig590.23957.peg.1876	AGX09358.1	AKG83253.1	ALG97313.1	ALH01686.1	APW12284.1	AVZ61359.1
		bcfF	fig590.23991.peg.3966	fig590.23990.peg.3965	fig590.23993.peg.3957	fig590.23995.peg.3966	fig590.23955.peg.3871	fig590.23958.peg.2001	fig590.23960.peg.2609	fig590.23959.peg.478	fig590.23961.peg.30	fig590.23962.peg.31	fig590.23967.peg.4013	fig590.23966.peg.1645	fig590.23963.peg.477	fig590.23964.peg.3941	fig590.23965.peg.4276	fig590.23969.peg.1373	fig590.23968.peg.2593	fig590.23972.peg.3358	fig590.23971.peg.3583	fig590.23970.peg.213	fig28901.14385.peg.2500	fig28901.14386.peg.501	fig590.23973.peg.2740	fig590.23982.peg.771	fig590.23975.peg.4295	fig590.23976.peg.4629	fig590.23979.peg.3930	fig590.23981.peg.3959	fig590.23978.peg.2489	fig590.23980.peg.1908	fig590.23977.peg.1828	fig590.23983.peg.206	fig590.23985.peg.478	fig590.23984.peg.1961	fig590.23986.peg.3991	fig590.23988.peg.2004	fig590.23989.peg.3963	fig590.23987.peg.4399	fig590.23992.peg.2758	fig590.23994.peg.4466	fig590.23957.peg.1875	AGX09359.1	AKG83252.1	ALG97314.1	ALH01687.1	APW12283.1	AVZ61360.1
		bcfG	fig590.23991.peg.3965	fig590.23990.peg.3964	fig590.23993.peg.3956	fig590.23995.peg.3965	fig590.23955.peg.3870	fig590.23958.peg.2002	fig590.23960.peg.2610	fig590.23959.peg.479	fig590.23961.peg.29	fig590.23962.peg.30	fig590.23967.peg.4014	fig590.23966.peg.1646	fig590.23963.peg.478	fig590.23964.peg.3940	fig590.23965.peg.4275	fig590.23969.peg.1372	fig590.23968.peg.2592	fig590.23972.peg.3357	fig590.23971.peg.3584	fig590.23970.peg.212	fig28901.14385.peg.2499	fig28901.14386.peg.500	fig590.23973.peg.2739	fig590.23982.peg.772	fig590.23975.peg.4296	fig590.23976.peg.4630	fig590.23979.peg.3931	fig590.23981.peg.3958	fig590.23978.peg.2488	fig590.23980.peg.1907	fig590.23977.peg.1829	fig590.23983.peg.205	fig590.23985.peg.479	fig590.23984.peg.1962	fig590.23986.peg.3992	fig590.23988.peg.2005	fig590.23989.peg.3964	fig590.23987.peg.4398	fig590.23992.peg.2757	fig590.23994.peg.4467	fig590.23957.peg.1874	AGX09360.1	AKG83251.1	ALG97315.1	ALH01688.1	APW12282.1	AVZ61361.1
	Fim	fimA	fig590.23991.peg.3392	fig590.23990.peg.3392	fig590.23993.peg.3385	fig590.23995.peg.3391	fig590.23955.peg.3302	fig590.23958.peg.3366	fig590.23960.peg.1966	fig590.23959.peg.4558	fig590.23961.peg.4832	fig590.23962.peg.2988	fig590.23967.peg.2376	fig590.23966.peg.3185	fig590.23963.peg.4168	fig590.23964.peg.3368	fig590.23965.peg.3703	fig590.23969.peg.3210	fig590.23968.peg.341	fig590.23972.peg.3658	fig590.23971.peg.3950	fig590.23970.peg.3678	fig28901.14385.peg.837	fig28901.14386.peg.4758	fig590.23973.peg.3779	fig590.23982.peg.281	fig590.23975.peg.4338	fig590.23976.peg.3961	fig590.23979.peg.1260	fig590.23981.peg.3385	fig590.23978.peg.4559	fig590.23980.peg.1865	fig590.23977.peg.4362	fig590.23983.peg.13	fig590.23985.peg.4683	fig590.23984.peg.4446	fig590.23986.peg.450	fig590.23988.peg.4398	fig590.23989.peg.3324	fig590.23987.peg.3277	fig590.23992.peg.4516	fig590.23994.peg.3359	fig590.23957.peg.3892	AGX09793.1	AKG82733.1	ALG97850.1	ALH02222.1	APW11762.1	AVZ61890.1
		fimC	fig590.23991.peg.3390	fig590.23990.peg.3390	fig590.23993.peg.3383	fig590.23995.peg.3389	fig590.23955.peg.3300	fig590.23958.peg.3364	fig590.23960.peg.1964	fig590.23959.peg.4560	fig590.23961.peg.4834	fig590.23962.peg.2986	fig590.23967.peg.2374	fig590.23966.peg.3187	fig590.23963.peg.4166	fig590.23964.peg.3366	fig590.23965.peg.3701	fig590.23969.peg.3212	fig590.23968.peg.343	fig590.23972.peg.3660	fig590.23971.peg.3948	fig590.23970.peg.3676	fig28901.14385.peg.839	fig28901.14386.peg.4760	fig590.23973.peg.3781	fig590.23982.peg.283	fig590.23975.peg.4336	fig590.23976.peg.3963	fig590.23979.peg.1262	fig590.23981.peg.3383	fig590.23978.peg.4561	fig590.23980.peg.1867	fig590.23977.peg.4364	fig590.23983.peg.11	fig590.23985.peg.4685	fig590.23984.peg.4444	fig590.23986.peg.448	fig590.23988.peg.4400	fig590.23989.peg.3322	fig590.23987.peg.3275	fig590.23992.peg.4514	fig590.23994.peg.3357	fig590.23957.peg.3894	AGX09795.1	AKG84129.1	ALG97852.1	ALH02224.1	APW13144.1	AVZ65691.1
		fimD	fig590.23991.peg.3389	fig590.23990.peg.3389	fig590.23993.peg.3382	fig590.23995.peg.3388	fig590.23955.peg.3299	fig590.23958.peg.3363	fig590.23960.peg.1963	fig590.23959.peg.4561	fig590.23961.peg.4835	fig590.23962.peg.2985	fig590.23967.peg.2373	fig590.23966.peg.3188	fig590.23963.peg.4165	fig590.23964.peg.3365	fig590.23965.peg.3700	fig590.23969.peg.3213	fig590.23968.peg.344	fig590.23972.peg.3661	fig590.23971.peg.3947	fig590.23970.peg.3675	fig28901.14385.peg.840	fig28901.14386.peg.4761	fig590.23973.peg.3782	fig590.23982.peg.284	fig590.23975.peg.4335	fig590.23976.peg.3964	fig590.23979.peg.1263	fig590.23981.peg.3382	fig590.23978.peg.4562	fig590.23980.peg.1868	fig590.23977.peg.4365	fig590.23983.peg.10	fig590.23985.peg.4686	fig590.23984.peg.4443	fig590.23986.peg.447	fig590.23988.peg.4401	fig590.23989.peg.3321	fig590.23987.peg.3274	fig590.23992.peg.4513	fig590.23994.peg.3356	fig590.23957.peg.3895	AGX09796.1	AKG82731.1	ALG97853.1	ALH02225.1	APW11760.1	AVZ61892.1
		fimF	fig590.23991.peg.3387	fig590.23990.peg.3387	fig590.23993.peg.3380	fig590.23995.peg.3386	fig590.23955.peg.3297	fig590.23958.peg.3361	fig590.23960.peg.1961	fig590.23959.peg.4563	fig590.23961.peg.4837	fig590.23962.peg.2983	fig590.23967.peg.2371	fig590.23966.peg.3190	fig590.23963.peg.4163	fig590.23964.peg.3363	fig590.23965.peg.3698	fig590.23969.peg.3215	fig590.23968.peg.346	fig590.23972.peg.3663	fig590.23971.peg.3945	fig590.23970.peg.3673	fig28901.14385.peg.842	fig28901.14386.peg.4763	fig590.23973.peg.3784	fig590.23982.peg.286	fig590.23975.peg.4333	fig590.23976.peg.3966	fig590.23979.peg.1265	fig590.23981.peg.3380	fig590.23978.peg.4564	fig590.23980.peg.1870	fig590.23977.peg.4367	fig590.23983.peg.8	fig590.23985.peg.4688	fig590.23984.peg.4441	fig590.23986.peg.445	fig590.23988.peg.4403	fig590.23989.peg.3319	fig590.23987.peg.3272	fig590.23992.peg.4511	fig590.23994.peg.3354	fig590.23957.peg.3897	AGX09798.1	AKG82729.1	ALG97855.1	ALH02227.1	APW11758.1	AVZ61894.1
		fimH	fig590.23991.peg.3388	fig590.23990.peg.3388	fig590.23993.peg.3381	fig590.23995.peg.3387	fig590.23955.peg.3298	fig590.23958.peg.3362	fig590.23960.peg.1962	fig590.23959.peg.4562	fig590.23961.peg.4836	fig590.23962.peg.2984	fig590.23967.peg.2372	fig590.23966.peg.3189	fig590.23963.peg.4164	fig590.23964.peg.3364	fig590.23965.peg.3699	fig590.23969.peg.3214	fig590.23968.peg.345	fig590.23972.peg.3662	fig590.23971.peg.3946	fig590.23970.peg.3674	fig28901.14385.peg.841	fig28901.14386.peg.4762	fig590.23973.peg.3783	fig590.23982.peg.285	fig590.23975.peg.4334	fig590.23976.peg.3965	fig590.23979.peg.1264	fig590.23981.peg.3381	fig590.23978.peg.4563	fig590.23980.peg.1869	fig590.23977.peg.4366	fig590.23983.peg.9	fig590.23985.peg.4687	fig590.23984.peg.4442	fig590.23986.peg.446	fig590.23988.peg.4402	fig590.23989.peg.3320	fig590.23987.peg.3273	fig590.23992.peg.4512	fig590.23994.peg.3355	fig590.23957.peg.3896	AGX09797.1	AKG82730.1	ALG97854.1	ALH02226.1	APW11759.1	AVZ61893.1
		fimI	fig590.23991.peg.3391	fig590.23990.peg.3391	fig590.23993.peg.3384	fig590.23995.peg.3390	fig590.23955.peg.3301	fig590.23958.peg.3365	fig590.23960.peg.1965	fig590.23959.peg.4559	fig590.23961.peg.4833	fig590.23962.peg.2987	fig590.23967.peg.2375	fig590.23966.peg.3186	fig590.23963.peg.4167	fig590.23964.peg.3367	fig590.23965.peg.3702	fig590.23969.peg.3211	fig590.23968.peg.342	fig590.23972.peg.3659	fig590.23971.peg.3949	fig590.23970.peg.3677	fig28901.14385.peg.838	fig28901.14386.peg.4759	fig590.23973.peg.3780	fig590.23982.peg.282	fig590.23975.peg.4337	fig590.23976.peg.3962	fig590.23979.peg.1261	fig590.23981.peg.3384	fig590.23978.peg.4560	fig590.23980.peg.1866	fig590.23977.peg.4363	fig590.23983.peg.12	fig590.23985.peg.4684	fig590.23984.peg.4445	fig590.23986.peg.449	fig590.23988.peg.4399	fig590.23989.peg.3323	fig590.23987.peg.3276	fig590.23992.peg.4515	fig590.23994.peg.3358	fig590.23957.peg.3893	AGX09794.1	AKG82732.1	ALG97851.1	ALH02223.1	APW11761.1	AVZ61891.1
		fimW	fig590.23991.peg.3383	fig590.23990.peg.3383	fig590.23993.peg.3376	fig590.23995.peg.3382	fig590.23955.peg.3293	fig590.23958.peg.3357	fig590.23960.peg.1957	fig590.23959.peg.4567	fig590.23961.peg.4841	fig590.23962.peg.2979	fig590.23967.peg.2367	fig590.23966.peg.3194	fig590.23963.peg.4159	fig590.23964.peg.3359	fig590.23965.peg.3694	fig590.23969.peg.3219	fig590.23968.peg.350	fig590.23972.peg.3667	fig590.23971.peg.3941	fig590.23970.peg.3669	fig28901.14385.peg.4795	fig28901.14386.peg.4767	fig590.23973.peg.3788	fig590.23982.peg.290	fig590.23975.peg.4329	fig590.23976.peg.3970	fig590.23979.peg.1269	fig590.23981.peg.3376	fig590.23978.peg.4568	fig590.23980.peg.1874	fig590.23977.peg.4371	fig590.23983.peg.4	fig590.23985.peg.4692	fig590.23984.peg.4437	fig590.23986.peg.441	fig590.23988.peg.4407	fig590.23989.peg.3315	fig590.23987.peg.3268	fig590.23992.peg.4507	fig590.23994.peg.3350	fig590.23957.peg.3901	AGX09801.1	AKG82725.1	ALG97859.1	ALH02231.1	APW11754.1	AVZ61898.1
		fimY	fig590.23991.peg.3385	fig590.23990.peg.3385	fig590.23993.peg.3378	fig590.23995.peg.3384	fig590.23955.peg.3295	fig590.23958.peg.3359	fig590.23960.peg.1959	fig590.23959.peg.4565	fig590.23961.peg.4839	fig590.23962.peg.2981	fig590.23967.peg.2369	fig590.23966.peg.3192	fig590.23963.peg.4161	fig590.23964.peg.3361	fig590.23965.peg.3696	fig590.23969.peg.3217	fig590.23968.peg.348	fig590.23972.peg.3665	fig590.23971.peg.3943	fig590.23970.peg.3671	fig28901.14385.peg.4793	fig28901.14386.peg.4765	fig590.23973.peg.3786	fig590.23982.peg.288	fig590.23975.peg.4331	fig590.23976.peg.3968	fig590.23979.peg.1267	fig590.23981.peg.3378	fig590.23978.peg.4566	fig590.23980.peg.1872	fig590.23977.peg.4369	fig590.23983.peg.6	fig590.23985.peg.4690	fig590.23984.peg.4439	fig590.23986.peg.443	fig590.23988.peg.4405	fig590.23989.peg.3317	fig590.23987.peg.3270	fig590.23992.peg.4509	fig590.23994.peg.3352	fig590.23957.peg.3899	AGX09800.1	AKG82727.1	ALG97857.1	ALH02229.1	APW11756.1	AVZ61896.1
		fimZ	fig590.23991.peg.3386	fig590.23990.peg.3386	fig590.23993.peg.3379	fig590.23995.peg.3385	fig590.23955.peg.3296	fig590.23958.peg.3360	fig590.23960.peg.1960	fig590.23959.peg.4564	fig590.23961.peg.4838	fig590.23962.peg.2982	fig590.23967.peg.2370	fig590.23966.peg.3191	fig590.23963.peg.4162	fig590.23964.peg.3362	fig590.23965.peg.3697	fig590.23969.peg.3216	fig590.23968.peg.347	fig590.23972.peg.3664	fig590.23971.peg.3944	fig590.23970.peg.3672	fig28901.14385.peg.843	fig28901.14386.peg.4764	fig590.23973.peg.3785	fig590.23982.peg.287	fig590.23975.peg.4332	fig590.23976.peg.3967	fig590.23979.peg.1266	fig590.23981.peg.3379	fig590.23978.peg.4565	fig590.23980.peg.1871	fig590.23977.peg.4368	fig590.23983.peg.7	fig590.23985.peg.4689	fig590.23984.peg.4440	fig590.23986.peg.444	fig590.23988.peg.4404	fig590.23989.peg.3318	fig590.23987.peg.3271	fig590.23992.peg.4510	fig590.23994.peg.3353	fig590.23957.peg.3898	AGX09799.1	AKG82728.1	ALG97856.1	ALH02228.1	APW11757.1	AVZ61895.1
	Lpf	lpfA	fig590.23991.peg.216	fig590.23990.peg.216	fig590.23993.peg.215	fig590.23995.peg.217	fig590.23955.peg.213	fig590.23958.peg.1342	fig590.23960.peg.3176	fig590.23959.peg.2860	fig590.23961.peg.715	fig590.23962.peg.678	fig590.23967.peg.4246	fig590.23966.peg.3747	fig590.23963.peg.3967	fig590.23964.peg.215	fig590.23965.peg.531	fig590.23969.peg.3429	fig590.23968.peg.3401	fig590.23972.peg.2113	fig590.23971.peg.205	fig590.23970.peg.2593	fig28901.14385.peg.1489	fig28901.14386.peg.1183	fig590.23973.peg.3411	fig590.23982.peg.1743	fig590.23975.peg.187	fig590.23976.peg.2620	fig590.23979.peg.4485	fig590.23981.peg.217	fig590.23978.peg.3167	fig590.23980.peg.169	fig590.23977.peg.3388	fig590.23983.peg.3950	fig590.23985.peg.3790	fig590.23984.peg.189	fig590.23986.peg.3224	fig590.23988.peg.2862	fig590.23989.peg.2743	fig590.23987.peg.2722	fig590.23992.peg.3786	fig590.23994.peg.215	fig590.23957.peg.185	AGX12144.1	AKG80017.1	ALH00738.1	ALH05106.1	APW08938.1	AVZ64836.1
		lpfB	fig590.23991.peg.217	fig590.23990.peg.217	fig590.23993.peg.216	fig590.23995.peg.218	fig590.23955.peg.214	fig590.23958.peg.1341	fig590.23960.peg.3175	fig590.23959.peg.2861	fig590.23961.peg.714	fig590.23962.peg.677	fig590.23967.peg.4245	fig590.23966.peg.3746	fig590.23963.peg.3966	fig590.23964.peg.216	fig590.23965.peg.532	fig590.23969.peg.3428	fig590.23968.peg.3400	fig590.23972.peg.2114	fig590.23971.peg.204	fig590.23970.peg.2594	fig28901.14385.peg.1488	fig28901.14386.peg.1182	fig590.23973.peg.3412	fig590.23982.peg.1744	fig590.23975.peg.188	fig590.23976.peg.2621	fig590.23979.peg.4486	fig590.23981.peg.218	fig590.23978.peg.3166	fig590.23980.peg.168	fig590.23977.peg.3389	fig590.23983.peg.3949	fig590.23985.peg.3791	fig590.23984.peg.190	fig590.23986.peg.3225	fig590.23988.peg.2861	fig590.23989.peg.2742	fig590.23987.peg.2723	fig590.23992.peg.3785	fig590.23994.peg.216	fig590.23957.peg.186	AGX12143.1	AKG80018.1	ALH00737.1	ALH05105.1	APW08939.1	AVZ64835.1
		lpfC	fig590.23991.peg.218	fig590.23990.peg.218	fig590.23993.peg.217	fig590.23995.peg.219	fig590.23955.peg.215	fig590.23958.peg.1340	fig590.23960.peg.3174	fig590.23959.peg.2862	fig590.23961.peg.713	fig590.23962.peg.676	fig590.23967.peg.4244	fig590.23966.peg.3745	fig590.23963.peg.3965	fig590.23964.peg.217	fig590.23965.peg.533	fig590.23969.peg.3427	fig590.23968.peg.3399	fig590.23972.peg.2115	fig590.23971.peg.203	fig590.23970.peg.2595	fig28901.14385.peg.1487	fig28901.14386.peg.1181	fig590.23973.peg.3413	fig590.23982.peg.1745	fig590.23975.peg.189	fig590.23976.peg.2622	fig590.23979.peg.4487	fig590.23981.peg.219	fig590.23978.peg.3165	fig590.23980.peg.167	fig590.23977.peg.3390	fig590.23983.peg.3948	fig590.23985.peg.3792	fig590.23984.peg.191	fig590.23986.peg.3226	fig590.23988.peg.2860	fig590.23989.peg.2741	fig590.23987.peg.2724	fig590.23992.peg.3784	fig590.23994.peg.217	fig590.23957.peg.187	AGX12142.1	AKG80019.1	ALH00736.1	ALH05104.1	APW08940.1	AVZ64834.1
		lpfD	fig590.23991.peg.219	fig590.23990.peg.219	fig590.23993.peg.218	fig590.23995.peg.220	fig590.23955.peg.216	fig590.23958.peg.1339	fig590.23960.peg.3173	fig590.23959.peg.2863	fig590.23961.peg.712	fig590.23962.peg.675	fig590.23967.peg.4243	fig590.23966.peg.3744	fig590.23963.peg.3964	fig590.23964.peg.218	fig590.23965.peg.534	fig590.23969.peg.3426	fig590.23968.peg.3398	fig590.23972.peg.2116	fig590.23971.peg.202	fig590.23970.peg.2596	fig28901.14385.peg.1486	fig28901.14386.peg.1180	fig590.23973.peg.3414	fig590.23982.peg.1746	fig590.23975.peg.190	fig590.23976.peg.2623	fig590.23979.peg.4488	fig590.23981.peg.220	fig590.23978.peg.3164	fig590.23980.peg.166	fig590.23977.peg.3391	fig590.23983.peg.3947	fig590.23985.peg.3793	fig590.23984.peg.192	fig590.23986.peg.3227	fig590.23988.peg.2859	fig590.23989.peg.2740	fig590.23987.peg.2725	fig590.23992.peg.3783	fig590.23994.peg.218	fig590.23957.peg.188	AGX13501.1	AKG80020.1	ALH00735.1	ALH05103.1	APW08941.1	AVZ64833.1
		lpfE	fig590.23991.peg.220	fig590.23990.peg.220	fig590.23993.peg.219	fig590.23995.peg.221	fig590.23955.peg.217	fig590.23958.peg.1338	fig590.23960.peg.3172	fig590.23959.peg.2864	fig590.23961.peg.711	fig590.23962.peg.674	fig590.23967.peg.4242	fig590.23966.peg.3743	fig590.23963.peg.3963	fig590.23964.peg.219	fig590.23965.peg.535	fig590.23969.peg.3425	fig590.23968.peg.3397	fig590.23972.peg.2117	fig590.23971.peg.201	fig590.23970.peg.2597	fig28901.14385.peg.1485	fig28901.14386.peg.1179	fig590.23973.peg.3415	fig590.23982.peg.1747	fig590.23975.peg.191	fig590.23976.peg.2624	fig590.23979.peg.4489	fig590.23981.peg.221	fig590.23978.peg.3163	fig590.23980.peg.165	fig590.23977.peg.3392	fig590.23983.peg.3946	fig590.23985.peg.3794	fig590.23984.peg.193	fig590.23986.peg.3228	fig590.23988.peg.2858	fig590.23989.peg.2739	fig590.23987.peg.2726	fig590.23992.peg.3782	fig590.23994.peg.219	fig590.23957.peg.189	AGX12141.1	AKG80021.1	ALH00734.1	ALH05102.1	APW08942.1	AVZ64832.1
	Pef	pefA	-	-	-	-	-	-	-	-	-	-	-	-	-	-	-	-	-	-	-	-	-	-	-	-	-	-	-	-	-	-	-	-	-	-	-	-	-	-	-	-	-	-	-	-	-	-	-
		pefB	-	-	-	-	-	-	-	-	-	-	-	-	-	-	-	-	-	-	-	-	-	-	-	-	-	-	-	-	-	-	-	-	-	-	-	-	-	-	-	-	-	-	-	-	-	-	-
		pefC	-	-	-	-	-	-	-	-	-	-	-	-	-	-	-	-	-	-	-	-	-	-	-	-	-	-	-	-	-	-	-	-	-	-	-	-	-	-	-	-	-	-	-	-	-	-	-
		pefD	-	-	-	-	-	-	-	-	-	-	-	-	-	-	-	-	-	-	-	-	-	-	-	-	-	-	-	-	-	-	-	-	-	-	-	-	-	-	-	-	-	-	-	-	-	-	-
	Peg	pegA	fig590.23991.peg.1760	fig590.23990.peg.1760	fig590.23993.peg.1752	fig590.23995.peg.1761	fig590.23955.peg.1676	fig590.23958.peg.4600	fig590.23960.peg.1427	fig590.23959.peg.4321	fig590.23961.peg.2876	fig590.23962.peg.3663	fig590.23967.peg.273	fig590.23966.peg.3266	fig590.23963.peg.3691	fig590.23964.peg.1752	fig590.23965.peg.2072	fig590.23969.peg.3685	fig590.23968.peg.4335	fig590.23972.peg.1838	fig590.23971.peg.3013	fig590.23970.peg.3910	fig28901.14385.peg.1795	fig28901.14386.peg.3144	fig590.23973.peg.810	fig590.23982.peg.2776	fig590.23975.peg.1825	fig590.23976.peg.276	fig590.23979.peg.251	fig590.23981.peg.1755	fig590.23978.peg.2186	fig590.23980.peg.4441	fig590.23977.peg.3772	fig590.23983.peg.4259	fig590.23985.peg.3367	fig590.23984.peg.3405	fig590.23986.peg.2153	fig590.23988.peg.4034	fig590.23989.peg.3221	fig590.23987.peg.91	fig590.23992.peg.3513	fig590.23994.peg.1680	fig590.23957.peg.1434	AGX11033.1	AKG81311.1	ALG99400.1	ALH03768.1	APW10269.1	AVZ63422.1
		pegB	fig590.23991.peg.1761	fig590.23990.peg.1761	fig590.23993.peg.1753	fig590.23995.peg.1762	fig590.23955.peg.1677	fig590.23958.peg.4601	fig590.23960.peg.1426	fig590.23959.peg.4322	fig590.23961.peg.2875	fig590.23962.peg.3662	fig590.23967.peg.274	fig590.23966.peg.3265	fig590.23963.peg.3692	fig590.23964.peg.1753	fig590.23965.peg.2073	fig590.23969.peg.3684	fig590.23968.peg.4336	fig590.23972.peg.1837	fig590.23971.peg.3012	fig590.23970.peg.3909	fig28901.14385.peg.1794	fig28901.14386.peg.3143	fig590.23973.peg.809	fig590.23982.peg.2777	fig590.23975.peg.1824	fig590.23976.peg.277	fig590.23979.peg.250	fig590.23981.peg.1756	fig590.23978.peg.2185	fig590.23980.peg.4440	fig590.23977.peg.3771	fig590.23983.peg.4258	fig590.23985.peg.3368	fig590.23984.peg.3404	fig590.23986.peg.2152	fig590.23988.peg.4033	fig590.23989.peg.3220	fig590.23987.peg.92	fig590.23992.peg.3514	fig590.23994.peg.1681	fig590.23957.peg.1435	AGX11032.1	AKG81312.1	ALG99399.1	ALH03767.1	APW10270.1	AVZ63421.1
		pegC	fig590.23991.peg.1762	fig590.23990.peg.1762	fig590.23993.peg.1754	fig590.23995.peg.1763	fig590.23955.peg.1678	fig590.23958.peg.4602	fig590.23960.peg.1425	fig590.23959.peg.4323	fig590.23961.peg.2874	fig590.23962.peg.3661	fig590.23967.peg.275	fig590.23966.peg.3264	fig590.23963.peg.3693	fig590.23964.peg.1754	fig590.23965.peg.2074	fig590.23969.peg.3683	fig590.23968.peg.4337	fig590.23972.peg.1836	fig590.23971.peg.3011	fig590.23970.peg.3908	fig28901.14385.peg.1793	fig28901.14386.peg.3142	fig590.23973.peg.808	fig590.23982.peg.2778	fig590.23975.peg.1823	fig590.23976.peg.278	fig590.23979.peg.249	fig590.23981.peg.1757	fig590.23978.peg.2184	fig590.23980.peg.4439	fig590.23977.peg.3770	fig590.23983.peg.4257	fig590.23985.peg.3369	fig590.23984.peg.3403	fig590.23986.peg.2151	fig590.23988.peg.4032	fig590.23989.peg.3219	fig590.23987.peg.93	fig590.23992.peg.3515	fig590.23994.peg.1682	fig590.23957.peg.1436	AGX11031.1	AKG81313.1	ALG99398.1	ALH03766.1	APW10271.1	AVZ63420.1
		pegD	fig590.23991.peg.1763	fig590.23990.peg.1763	fig590.23993.peg.1755	fig590.23995.peg.1764	fig590.23955.peg.1679	fig590.23958.peg.4603	fig590.23960.peg.1424	fig590.23959.peg.4324	fig590.23961.peg.2873	fig590.23962.peg.3660	fig590.23967.peg.276	fig590.23966.peg.3263	fig590.23963.peg.3694	fig590.23964.peg.1755	fig590.23965.peg.2075	fig590.23969.peg.3682	fig590.23968.peg.4338	fig590.23972.peg.1835	fig590.23971.peg.3010	fig590.23970.peg.3907	fig28901.14385.peg.1792	fig28901.14386.peg.3141	fig590.23973.peg.807	fig590.23982.peg.2779	fig590.23975.peg.1822	fig590.23976.peg.279	fig590.23979.peg.248	fig590.23981.peg.1758	fig590.23978.peg.2183	fig590.23980.peg.4438	fig590.23977.peg.3769	fig590.23983.peg.4256	fig590.23985.peg.3370	fig590.23984.peg.3402	fig590.23986.peg.2150	fig590.23988.peg.4031	fig590.23989.peg.3218	fig590.23987.peg.94	fig590.23992.peg.3516	fig590.23994.peg.1683	fig590.23957.peg.1437	AGX13274.1	AKG81314.1	ALG99397.1	ALH03765.1	-	AVZ63419.1
	Saf	safA	fig590.23991.peg.3656; fig590.23991.peg.3657	fig590.23990.peg.3657; fig590.23990.peg.3658	fig590.23993.peg.3649; fig590.23993.peg.3650	fig590.23995.peg.3657; fig590.23995.peg.3658	fig590.23955.peg.3562; fig590.23955.peg.3563	fig590.23958.peg.3625; fig590.23958.peg.3626	fig590.23960.peg.4665; fig590.23960.peg.4666	fig590.23959.peg.4626; fig590.23959.peg.4627	fig590.23961.peg.4419; fig590.23961.peg.4420	fig590.23962.peg.3997; fig590.23962.peg.3998	fig590.23967.peg.2263; fig590.23967.peg.2264	fig590.23966.peg.4040; fig590.23966.peg.4041	fig590.23963.peg.562; fig590.23963.peg.563	fig590.23964.peg.3634; fig590.23964.peg.3635	fig590.23965.peg.3967; fig590.23965.peg.3968	fig590.23969.peg.4780; fig590.23969.peg.4781	fig590.23968.peg.4587; fig590.23968.peg.4588	fig590.23972.peg.3769; fig590.23972.peg.3770	fig590.23971.peg.3928; fig590.23971.peg.3929	fig590.23970.peg.4461; fig590.23970.peg.4462	fig28901.14385.peg.2327; fig28901.14385.peg.2328	fig28901.14386.peg.1434; fig28901.14386.peg.1435	fig590.23973.peg.4186; fig590.23973.peg.4187	fig590.23982.peg.17; fig590.23982.peg.18	fig590.23975.peg.3716; fig590.23975.peg.3717	fig590.23976.peg.1670; fig590.23976.peg.1671	fig590.23979.peg.4197; fig590.23979.peg.4198	fig590.23981.peg.3651; fig590.23981.peg.3652	fig590.23978.peg.4294; fig590.23978.peg.4295	fig590.23980.peg.2443; fig590.23980.peg.2444	fig590.23977.peg.4099; fig590.23977.peg.4100	fig590.23983.peg.4677; fig590.23983.peg.4678	fig590.23985.peg.3546; fig590.23985.peg.3547	fig590.23984.peg.3244; fig590.23984.peg.3245	fig590.23986.peg.714; fig590.23986.peg.715	fig590.23988.peg.4131; fig590.23988.peg.4132	fig590.23989.peg.4687; fig590.23989.peg.4688	fig590.23987.peg.2980; fig590.23987.peg.2981	fig590.23992.peg.4073; fig590.23992.peg.4074	fig590.23994.peg.3618; fig590.23994.peg.3619	fig590.23957.peg.3630; fig590.23957.peg.3631	AGX12933.1; AGX12934.1	AKG82970.1; AKG82971.1	ALG97605.1; ALG97606.1	ALH01978.1; ALH01979.1	APW12002.1; APW12003.1	AVZ61646.1; AVZ61647.1
		safB	fig590.23991.peg.3655	fig590.23990.peg.3656	fig590.23993.peg.3648	fig590.23995.peg.3656	fig590.23955.peg.3561	fig590.23958.peg.3624	fig590.23960.peg.4667	fig590.23959.peg.4628	fig590.23961.peg.4418	fig590.23962.peg.3996	fig590.23967.peg.2265	fig590.23966.peg.4042	fig590.23963.peg.564	fig590.23964.peg.3633	fig590.23965.peg.3966	fig590.23969.peg.4779	fig590.23968.peg.4586	fig590.23972.peg.3768	fig590.23971.peg.3927	fig590.23970.peg.4463	fig28901.14385.peg.2326	fig28901.14386.peg.1436	fig590.23973.peg.4188	fig590.23982.peg.19	fig590.23975.peg.3718	fig590.23976.peg.1669	fig590.23979.peg.4199	fig590.23981.peg.3650	fig590.23978.peg.4296	fig590.23980.peg.2445	fig590.23977.peg.4101	fig590.23983.peg.4676	fig590.23985.peg.3545	fig590.23984.peg.3246	fig590.23986.peg.713	fig590.23988.peg.4133	fig590.23989.peg.4686	fig590.23987.peg.2982	fig590.23992.peg.4072	fig590.23994.peg.3617	fig590.23957.peg.3632	AGX09589.1	AKG82969.1	ALG97607.1	ALH01980.1	APW12001.1	AVZ61648.1
		safC	fig590.23991.peg.3654	fig590.23990.peg.3655	fig590.23993.peg.3647	fig590.23995.peg.3655	fig590.23955.peg.3560	fig590.23958.peg.3623	fig590.23960.peg.4668	fig590.23959.peg.4629	fig590.23961.peg.4417	fig590.23962.peg.3995	fig590.23967.peg.2266	fig590.23966.peg.4043	fig590.23963.peg.565	fig590.23964.peg.3632	fig590.23965.peg.3965	fig590.23969.peg.4778	fig590.23968.peg.4585	fig590.23972.peg.3767	fig590.23971.peg.3926	fig590.23970.peg.4464	fig28901.14385.peg.2325	fig28901.14386.peg.1437	fig590.23973.peg.4189	fig590.23982.peg.20	fig590.23975.peg.3719	fig590.23976.peg.1668	fig590.23979.peg.4200	fig590.23981.peg.3649	fig590.23978.peg.4297	fig590.23980.peg.2446	fig590.23977.peg.4102	fig590.23983.peg.4675	fig590.23985.peg.3544	fig590.23984.peg.3247	fig590.23986.peg.712	fig590.23988.peg.4134	fig590.23989.peg.4685	fig590.23987.peg.2983	fig590.23992.peg.4071	fig590.23994.peg.3616	fig590.23957.peg.3633	AGX09590.1	AKG82968.1	ALG97608.1	ALH01981.1	APW12000.1	AVZ61649.1
		safD	fig590.23991.peg.3653	fig590.23990.peg.3654	fig590.23993.peg.3646	fig590.23995.peg.3654	fig590.23955.peg.3559	fig590.23958.peg.3622	fig590.23960.peg.4669	fig590.23959.peg.4630	fig590.23961.peg.4416	fig590.23962.peg.3994	fig590.23967.peg.2267	fig590.23966.peg.4044	fig590.23963.peg.566	fig590.23964.peg.3631	fig590.23965.peg.3964	fig590.23969.peg.4777	fig590.23968.peg.4584	fig590.23972.peg.3766	fig590.23971.peg.3925	fig590.23970.peg.4465	fig28901.14385.peg.2324	fig28901.14386.peg.1438	fig590.23973.peg.4190	fig590.23982.peg.21	fig590.23975.peg.3720	fig590.23976.peg.1667	fig590.23979.peg.4201	fig590.23981.peg.3648	fig590.23978.peg.4298	fig590.23980.peg.2447	fig590.23977.peg.4103	fig590.23983.peg.4674	fig590.23985.peg.3543	fig590.23984.peg.3248	fig590.23986.peg.711	fig590.23988.peg.4135	fig590.23989.peg.4684	fig590.23987.peg.2984	fig590.23992.peg.4070	fig590.23994.peg.3615	fig590.23957.peg.3634	AGX09591.1	AKG82967.1	ALG97609.1	ALH01982.1	APW11999.1	AVZ61650.1
	Sef	sefA	-	-	-	-	-	-	-	-	-	-	-	-	-	-	-	-	-	-	-	-	-	-	-	-	-	-	-	-	-	-	-	-	-	-	-	-	-	-	-	-	-	-	-	-	-	-	-
		sefB	-	-	-	-	-	-	-	-	-	-	-	-	-	-	-	-	-	-	-	-	-	-	-	-	-	-	-	-	-	-	-	-	-	-	-	-	-	-	-	-	-	-	-	-	-	-	-
		sefC	-	-	-	-	-	-	-	-	-	-	-	-	-	-	-	-	-	-	-	-	-	-	-	-	-	-	-	-	-	-	-	-	-	-	-	-	-	-	-	-	-	-	-	-	-	-	-
		sefD	-	-	-	-	-	-	-	-	-	-	-	-	-	-	-	-	-	-	-	-	-	-	-	-	-	-	-	-	-	-	-	-	-	-	-	-	-	-	-	-	-	-	-	-	-	-	-
	Sta	staA	-	-	-	-	-	-	-	-	-	-	-	-	-	-	-	-	-	-	-	-	-	-	-	-	-	-	-	-	-	-	-	-	-	-	-	-	-	-	-	-	-	-	-	-	-	-	-
		staB	-	-	-	-	-	-	-	-	-	-	-	-	-	-	-	-	-	-	-	-	-	-	-	-	-	-	-	-	-	-	-	-	-	-	-	-	-	-	-	-	-	-	-	-	-	-	-
		staC	-	-	-	-	-	-	-	-	-	-	-	-	-	-	-	-	-	-	-	-	-	-	-	-	-	-	-	-	-	-	-	-	-	-	-	-	-	-	-	-	-	-	-	-	-	-	-
		staD	-	-	-	-	-	-	-	-	-	-	-	-	-	-	-	-	-	-	-	-	-	-	-	-	-	-	-	-	-	-	-	-	-	-	-	-	-	-	-	-	-	-	-	-	-	-	-
		staE	-	-	-	-	-	-	-	-	-	-	-	-	-	-	-	-	-	-	-	-	-	-	-	-	-	-	-	-	-	-	-	-	-	-	-	-	-	-	-	-	-	-	-	-	-	-	-
		staF	-	-	-	-	-	-	-	-	-	-	-	-	-	-	-	-	-	-	-	-	-	-	-	-	-	-	-	-	-	-	-	-	-	-	-	-	-	-	-	-	-	-	-	-	-	-	-
		staG	-	-	-	-	-	-	-	-	-	-	-	-	-	-	-	-	-	-	-	-	-	-	-	-	-	-	-	-	-	-	-	-	-	-	-	-	-	-	-	-	-	-	-	-	-	-	-
	Stb	stbA	fig590.23991.peg.3614	fig590.23990.peg.3615	fig590.23993.peg.3607	fig590.23995.peg.3615	fig590.23955.peg.3520	fig590.23958.peg.3584	fig590.23960.peg.4708	fig590.23959.peg.4669	fig590.23961.peg.4377	fig590.23962.peg.3955	fig590.23967.peg.2306	fig590.23966.peg.4083	fig590.23963.peg.605	fig590.23964.peg.3592	fig590.23965.peg.3925	fig590.23969.peg.4738	fig590.23968.peg.4545	fig590.23972.peg.3727	fig590.23971.peg.3886	fig590.23970.peg.4503	fig28901.14385.peg.2285	fig28901.14386.peg.1477	fig590.23973.peg.4229	fig590.23982.peg.60	fig590.23975.peg.3759	fig590.23976.peg.1628	fig590.23979.peg.4240	fig590.23981.peg.3609	fig590.23978.peg.4337	fig590.23980.peg.2486	fig590.23977.peg.4142	fig590.23983.peg.4635	fig590.23985.peg.3504	fig590.23984.peg.3287	fig590.23986.peg.672	fig590.23988.peg.4174	fig590.23989.peg.4645	fig590.23987.peg.3023	fig590.23992.peg.4031	fig590.23994.peg.3577	fig590.23957.peg.3672	AGX12944.1	AKG82929.1	ALG97648.1	ALH02021.1	APW11962.1	AVZ61687.1
		stbB	fig590.23991.peg.3615	fig590.23990.peg.3616	fig590.23993.peg.3608	fig590.23995.peg.3616	fig590.23955.peg.3521	fig590.23958.peg.3585	fig590.23960.peg.4707	fig590.23959.peg.4668	fig590.23961.peg.4378	fig590.23962.peg.3956	fig590.23967.peg.2305	fig590.23966.peg.4082	fig590.23963.peg.604	fig590.23964.peg.3593	fig590.23965.peg.3926	fig590.23969.peg.4739	fig590.23968.peg.4546	fig590.23972.peg.3728	fig590.23971.peg.3887	fig590.23970.peg.4502	fig28901.14385.peg.2286	fig28901.14386.peg.1476	fig590.23973.peg.4228	fig590.23982.peg.59	fig590.23975.peg.3758	fig590.23976.peg.1629	fig590.23979.peg.4239	fig590.23981.peg.3610	fig590.23978.peg.4336	fig590.23980.peg.2485	fig590.23977.peg.4141	fig590.23983.peg.4636	fig590.23985.peg.3505	fig590.23984.peg.3286	fig590.23986.peg.673	fig590.23988.peg.4173	fig590.23989.peg.4646	fig590.23987.peg.3022	fig590.23992.peg.4032	fig590.23994.peg.3578	fig590.23957.peg.3671	AGX12943.1	AKG82930.1	ALG97647.1	ALH02020.1	APW11963.1	AVZ61686.1
		stbC	fig590.23991.peg.3616	fig590.23990.peg.3617	fig590.23993.peg.3609	fig590.23995.peg.3617	fig590.23955.peg.3522	fig590.23958.peg.3586	fig590.23960.peg.4706	fig590.23959.peg.4667	fig590.23961.peg.4379	fig590.23962.peg.3957	fig590.23967.peg.2304	fig590.23966.peg.4081	fig590.23963.peg.603	fig590.23964.peg.3594	fig590.23965.peg.3927	fig590.23969.peg.4740	fig590.23968.peg.4547	fig590.23972.peg.3729	fig590.23971.peg.3888	fig590.23970.peg.4501	fig28901.14385.peg.2287	fig28901.14386.peg.1475	fig590.23973.peg.4227	fig590.23982.peg.58	fig590.23975.peg.3757	fig590.23976.peg.1630	fig590.23979.peg.4238	fig590.23981.peg.3611	fig590.23978.peg.4335	fig590.23980.peg.2484	fig590.23977.peg.4140	fig590.23983.peg.4637	fig590.23985.peg.3506	fig590.23984.peg.3285	fig590.23986.peg.674	fig590.23988.peg.4172	fig590.23989.peg.4647	fig590.23987.peg.3021	fig590.23992.peg.4033	fig590.23994.peg.3579	fig590.23957.peg.3670	AGX09619.1	AKG82931.1	ALG97646.1	ALH02019.1	APW11964.1	AVZ61685.1
		stbD	fig590.23991.peg.3617	fig590.23990.peg.3618	fig590.23993.peg.3610	fig590.23995.peg.3618	fig590.23955.peg.3523	fig590.23958.peg.3587	fig590.23960.peg.4705	fig590.23959.peg.4666	fig590.23961.peg.4380	fig590.23962.peg.3958	fig590.23967.peg.2303	fig590.23966.peg.4080	fig590.23963.peg.602	fig590.23964.peg.3595	fig590.23965.peg.3928	fig590.23969.peg.4741	fig590.23968.peg.4548	fig590.23972.peg.3730	fig590.23971.peg.3889	fig590.23970.peg.4500	fig28901.14385.peg.2288	fig28901.14386.peg.1474	fig590.23973.peg.4226	fig590.23982.peg.57	fig590.23975.peg.3756	fig590.23976.peg.1631	fig590.23979.peg.4237	fig590.23981.peg.3612	fig590.23978.peg.4334	fig590.23980.peg.2483	fig590.23977.peg.4139	fig590.23983.peg.4638	fig590.23985.peg.3507	fig590.23984.peg.3284	fig590.23986.peg.675	fig590.23988.peg.4171	fig590.23989.peg.4648	fig590.23987.peg.3020	fig590.23992.peg.4034	fig590.23994.peg.3580	fig590.23957.peg.3669	AGX09618.1	AKG82932.1	ALG97645.1	ALH02018.1	APW11965.1	AVZ61684.1
		stbE	fig590.23991.peg.3618	fig590.23990.peg.3619	fig590.23993.peg.3611	fig590.23995.peg.3619	fig590.23955.peg.3524	fig590.23958.peg.3588	fig590.23960.peg.4704	fig590.23959.peg.4665	fig590.23961.peg.4381	fig590.23962.peg.3959	fig590.23967.peg.2302	fig590.23966.peg.4079	fig590.23963.peg.601	fig590.23964.peg.3596	fig590.23965.peg.3929	fig590.23969.peg.4742	fig590.23968.peg.4549	fig590.23972.peg.3731	fig590.23971.peg.3890	fig590.23970.peg.4499	fig28901.14385.peg.2289	fig28901.14386.peg.1473	fig590.23973.peg.4225	fig590.23982.peg.56	fig590.23975.peg.3755	fig590.23976.peg.1632	fig590.23979.peg.4236	fig590.23981.peg.3613	fig590.23978.peg.4333	fig590.23980.peg.2482	fig590.23977.peg.4138	fig590.23983.peg.4639	fig590.23985.peg.3508	fig590.23984.peg.3283	fig590.23986.peg.676	fig590.23988.peg.4170	fig590.23989.peg.4649	fig590.23987.peg.3019	fig590.23992.peg.4035	fig590.23994.peg.3581	fig590.23957.peg.3668	AGX09617.1	AKG82933.1	ALG97644.1	ALH02017.1	APW11966.1	AVZ61683.1
	Stc	stcA	-	-	-	-	-	-	-	-	-	-	-	-	-	-	-	-	-	-	-	-	-	-	-	-	-	-	-	-	-	-	-	-	-	-	-	-	-	-	-	-	-	-	-	-	-	-	-
		stcB	-	-	-	-	-	-	-	-	-	-	-	-	-	-	-	-	-	-	-	-	-	-	-	-	-	-	-	-	-	-	-	-	-	-	-	-	-	-	-	-	-	-	-	-	-	-	-
		stcC	-	-	-	-	-	-	-	-	-	-	-	-	-	-	-	-	-	-	-	-	-	-	-	-	-	-	-	-	-	-	-	-	-	-	-	-	-	-	-	-	-	-	-	-	-	-	-
		stcD	-	-	-	-	-	-	-	-	-	-	-	-	-	-	-	-	-	-	-	-	-	-	-	-	-	-	-	-	-	-	-	-	-	-	-	-	-	-	-	-	-	-	-	-	-	-	-
	Std	stdA	fig590.23991.peg.847	fig590.23990.peg.848	fig590.23993.peg.845	fig590.23995.peg.849	fig590.23955.peg.888	fig590.23958.peg.377	fig590.23960.peg.3741	fig590.23959.peg.3442	fig590.23961.peg.3344	fig590.23962.peg.2879	fig590.23967.peg.2925	fig590.23966.peg.376	fig590.23963.peg.2652	fig590.23964.peg.844	fig590.23965.peg.1163	fig590.23969.peg.2671	fig590.23968.peg.1053	fig590.23972.peg.1120	fig590.23971.peg.1244	fig590.23970.peg.3659	fig28901.14385.peg.932	fig28901.14386.peg.3538	fig590.23973.peg.1715	fig590.23982.peg.1179	fig590.23975.peg.2292	fig590.23976.peg.2059	fig590.23979.peg.719	fig590.23981.peg.847	fig590.23978.peg.379	fig590.23980.peg.2924	fig590.23977.peg.972	fig590.23983.peg.3367	fig590.23985.peg.885	fig590.23984.peg.2371	fig590.23986.peg.2806	fig590.23988.peg.604	fig590.23989.peg.2161	fig590.23987.peg.1751	fig590.23992.peg.562	fig590.23994.peg.889	fig590.23957.peg.2686	AGX13407.1	AKG80590.1	ALH00138.1	ALH04506.1	APW09524.1	AVZ64242.1
		stdB	fig590.23991.peg.848	fig590.23990.peg.849	fig590.23993.peg.846	fig590.23995.peg.850	fig590.23955.peg.889	fig590.23958.peg.378	fig590.23960.peg.3742	fig590.23959.peg.3441	fig590.23961.peg.3345	fig590.23962.peg.2880	fig590.23967.peg.2926	fig590.23966.peg.375	fig590.23963.peg.2651	fig590.23964.peg.845	fig590.23965.peg.1164	fig590.23969.peg.2672	fig590.23968.peg.1054	fig590.23972.peg.1119	fig590.23971.peg.1243	fig590.23970.peg.3660	fig28901.14385.peg.931	fig28901.14386.peg.3537	fig590.23973.peg.1716	fig590.23982.peg.1180	fig590.23975.peg.2291	fig590.23976.peg.2060	fig590.23979.peg.718	fig590.23981.peg.848	fig590.23978.peg.380	fig590.23980.peg.2925	fig590.23977.peg.973	fig590.23983.peg.3368	fig590.23985.peg.886	fig590.23984.peg.2370	fig590.23986.peg.2807	fig590.23988.peg.603	fig590.23989.peg.2162	fig590.23987.peg.1752	fig590.23992.peg.561	fig590.23994.peg.890	fig590.23957.peg.2685	AGX11642.1	AKG80591.1	ALH00137.1	ALH04505.1	APW09525.1	AVZ64241.1
		stdC	fig590.23991.peg.849	fig590.23990.peg.850	fig590.23993.peg.847	fig590.23995.peg.851	fig590.23955.peg.890	fig590.23958.peg.379	fig590.23960.peg.3743	fig590.23959.peg.3440	fig590.23961.peg.3346	fig590.23962.peg.2881	fig590.23967.peg.2927	fig590.23966.peg.374	fig590.23963.peg.2650	fig590.23964.peg.846	fig590.23965.peg.1165	fig590.23969.peg.2673	fig590.23968.peg.1055	fig590.23972.peg.1118	fig590.23971.peg.1242	fig590.23970.peg.3661	fig28901.14385.peg.930	fig28901.14386.peg.3536	fig590.23973.peg.1717	fig590.23982.peg.1181	fig590.23975.peg.2290	fig590.23976.peg.2061	fig590.23979.peg.717	fig590.23981.peg.849	fig590.23978.peg.381	fig590.23980.peg.2926	fig590.23977.peg.974	fig590.23983.peg.3369	fig590.23985.peg.887	fig590.23984.peg.2369	fig590.23986.peg.2808	fig590.23988.peg.602	fig590.23989.peg.2163	fig590.23987.peg.1753	fig590.23992.peg.560	fig590.23994.peg.891	fig590.23957.peg.2684	AGX11641.1	AKG80592.1	ALH00136.1	ALH04504.1	APW09526.1	AVZ64240.1
	Ste	steA	fig590.23991.peg.936	fig590.23990.peg.936	fig590.23993.peg.933	fig590.23995.peg.937	fig590.23955.peg.976	fig590.23958.peg.466	fig590.23960.peg.3830	fig590.23959.peg.3352	fig590.23961.peg.3433	fig590.23962.peg.2969	fig590.23967.peg.3015	fig590.23966.peg.287	fig590.23963.peg.2563	fig590.23964.peg.932	fig590.23965.peg.1251	fig590.23969.peg.2759	fig590.23968.peg.1141	fig590.23972.peg.1030	fig590.23971.peg.1155	fig590.23970.peg.979	fig28901.14385.peg.2597	fig28901.14386.peg.3449	fig590.23973.peg.1803	fig590.23982.peg.1269	fig590.23975.peg.2203	fig590.23976.peg.2147	fig590.23979.peg.630	fig590.23981.peg.935	fig590.23978.peg.467	fig590.23980.peg.3012	fig590.23977.peg.1060	fig590.23983.peg.3456	fig590.23985.peg.974	fig590.23984.peg.2281	fig590.23986.peg.2894	fig590.23988.peg.514	fig590.23989.peg.2249	fig590.23987.peg.1839	fig590.23992.peg.473	fig590.23994.peg.978	fig590.23957.peg.2596	AGX11579.1	AKG80674.1	ALH00054.1	ALH04422.1	APW09608.1	AVZ64158.1
		steB	fig590.23991.peg.935	fig590.23990.peg.935	fig590.23993.peg.932	fig590.23995.peg.936	fig590.23955.peg.975	fig590.23958.peg.465	fig590.23960.peg.3829	fig590.23959.peg.3353	fig590.23961.peg.3432	fig590.23962.peg.2968	fig590.23967.peg.3014	fig590.23966.peg.288	fig590.23963.peg.2564	fig590.23964.peg.931	fig590.23965.peg.1250	fig590.23969.peg.2758	fig590.23968.peg.1140	fig590.23972.peg.1031	fig590.23971.peg.1156	fig590.23970.peg.980	fig28901.14385.peg.2598	fig28901.14386.peg.3450	fig590.23973.peg.1802	fig590.23982.peg.1268	fig590.23975.peg.2204	fig590.23976.peg.2146	fig590.23979.peg.631	fig590.23981.peg.934	fig590.23978.peg.466	fig590.23980.peg.3011	fig590.23977.peg.1059	fig590.23983.peg.3455	fig590.23985.peg.973	fig590.23984.peg.2282	fig590.23986.peg.2893	fig590.23988.peg.515	fig590.23989.peg.2248	fig590.23987.peg.1838	fig590.23992.peg.474	fig590.23994.peg.977	fig590.23957.peg.2597	AGX11580.1	AKG80673.1	ALH00055.1	ALH04423.1	APW09607.1	AVZ64159.1
		steC	fig590.23991.peg.934	fig590.23990.peg.934	fig590.23993.peg.931	fig590.23995.peg.935	fig590.23955.peg.974	fig590.23958.peg.464	fig590.23960.peg.3828	fig590.23959.peg.3354	fig590.23961.peg.3431	fig590.23962.peg.2967	fig590.23967.peg.3013	fig590.23966.peg.289	fig590.23963.peg.2565	fig590.23964.peg.930	fig590.23965.peg.1249	fig590.23969.peg.2757	fig590.23968.peg.1139	fig590.23972.peg.1032	fig590.23971.peg.1157	fig590.23970.peg.981	fig28901.14385.peg.2599	fig28901.14386.peg.3451	fig590.23973.peg.1801	fig590.23982.peg.1267	fig590.23975.peg.2205	fig590.23976.peg.2145	fig590.23979.peg.632	fig590.23981.peg.933	fig590.23978.peg.465	fig590.23980.peg.3010	fig590.23977.peg.1058	fig590.23983.peg.3454	fig590.23985.peg.972	fig590.23984.peg.2283	fig590.23986.peg.2892	fig590.23988.peg.516	fig590.23989.peg.2247	fig590.23987.peg.1837	fig590.23992.peg.475	fig590.23994.peg.976	fig590.23957.peg.2598	AGX11581.1	AKG80672.1	ALH00056.1	ALH04424.1	APW09606.1	AVZ64160.1
		steD	fig590.23991.peg.933	fig590.23990.peg.933	fig590.23993.peg.930	fig590.23995.peg.934	fig590.23955.peg.973	fig590.23958.peg.463	fig590.23960.peg.3827	fig590.23959.peg.3355	fig590.23961.peg.3430	fig590.23962.peg.2966	fig590.23967.peg.3012	fig590.23966.peg.290	fig590.23963.peg.2566	fig590.23964.peg.929	fig590.23965.peg.1248	fig590.23969.peg.2756	fig590.23968.peg.1138	fig590.23972.peg.1033	fig590.23971.peg.1158	fig590.23970.peg.982	fig28901.14385.peg.2600	fig28901.14386.peg.3452	fig590.23973.peg.1800	fig590.23982.peg.1266	fig590.23975.peg.2206	fig590.23976.peg.2144	fig590.23979.peg.633	fig590.23981.peg.932	fig590.23978.peg.464	fig590.23980.peg.3009	fig590.23977.peg.1057	fig590.23983.peg.3453	fig590.23985.peg.971	fig590.23984.peg.2284	fig590.23986.peg.2891	fig590.23988.peg.517	fig590.23989.peg.2246	fig590.23987.peg.1836	fig590.23992.peg.476	fig590.23994.peg.975	fig590.23957.peg.2599	AGX11582.1	AKG80671.1	ALH00057.1	ALH04425.1	APW09605.1	AVZ64161.1
		steE	fig590.23991.peg.932	fig590.23990.peg.932	fig590.23993.peg.929	fig590.23995.peg.933	fig590.23955.peg.972	fig590.23958.peg.462	fig590.23960.peg.3826	fig590.23959.peg.3356	fig590.23961.peg.3429	fig590.23962.peg.2965	fig590.23967.peg.3011	fig590.23966.peg.291	fig590.23963.peg.2567	fig590.23964.peg.928	fig590.23965.peg.1247	fig590.23969.peg.2755	fig590.23968.peg.1137	fig590.23972.peg.1034	fig590.23971.peg.1159	fig590.23970.peg.983	fig28901.14385.peg.2601	fig28901.14386.peg.3453	fig590.23973.peg.1799	fig590.23982.peg.1265	fig590.23975.peg.2207	fig590.23976.peg.2143	fig590.23979.peg.634	fig590.23981.peg.931	fig590.23978.peg.463	fig590.23980.peg.3008	fig590.23977.peg.1056	fig590.23983.peg.3452	fig590.23985.peg.970	fig590.23984.peg.2285	fig590.23986.peg.2890	fig590.23988.peg.518	fig590.23989.peg.2245	fig590.23987.peg.1835	fig590.23992.peg.477	fig590.23994.peg.974	fig590.23957.peg.2600	AGX11583.1	AKG80670.1	ALH00058.1	ALH04426.1	APW09604.1	AVZ64162.1
		steF	fig590.23991.peg.931	fig590.23990.peg.931	fig590.23993.peg.928	fig590.23995.peg.932	fig590.23955.peg.971	fig590.23958.peg.461	fig590.23960.peg.3825	fig590.23959.peg.3357	fig590.23961.peg.3428	fig590.23962.peg.2964	fig590.23967.peg.3010	fig590.23966.peg.292	fig590.23963.peg.2568	fig590.23964.peg.927	fig590.23965.peg.1246	fig590.23969.peg.2754	fig590.23968.peg.1136	fig590.23972.peg.1035	fig590.23971.peg.1160	fig590.23970.peg.984	fig28901.14385.peg.2602	fig28901.14386.peg.3454	fig590.23973.peg.1798	fig590.23982.peg.1264	fig590.23975.peg.2208	fig590.23976.peg.2142	fig590.23979.peg.635	fig590.23981.peg.930	fig590.23978.peg.462	fig590.23980.peg.3007	fig590.23977.peg.1055	fig590.23983.peg.3451	fig590.23985.peg.969	fig590.23984.peg.2286	fig590.23986.peg.2889	fig590.23988.peg.519	fig590.23989.peg.2244	fig590.23987.peg.1834	fig590.23992.peg.478	fig590.23994.peg.973	fig590.23957.peg.2601	AGX11584.1	AKG80669.1	ALH00059.1	ALH04427.1	APW09603.1	AVZ64163.1
	Stf	stfA	fig590.23991.peg.3767	fig590.23990.peg.3767	fig590.23993.peg.3759	fig590.23995.peg.3767	fig590.23955.peg.3672	fig590.23958.peg.4175	fig590.23960.peg.2915	fig590.23959.peg.4175	fig590.23961.peg.3786	fig590.23962.peg.3390	fig590.23967.peg.3477	fig590.23966.peg.1110	fig590.23963.peg.4763	fig590.23964.peg.3744	fig590.23965.peg.4077	fig590.23969.peg.3830	fig590.23968.peg.4081	fig590.23972.peg.2375	fig590.23971.peg.4214	fig590.23970.peg.4239	fig28901.14385.peg.1990	fig28901.14386.peg.233	fig590.23973.peg.3962	fig590.23982.peg.4395	fig590.23975.peg.3024	fig590.23976.peg.3625	fig590.23979.peg.3485	fig590.23981.peg.3761	fig590.23978.peg.3411	fig590.23980.peg.3837	fig590.23977.peg.351	fig590.23983.peg.4403	fig590.23985.peg.4349	fig590.23984.peg.449	fig590.23986.peg.4308	fig590.23988.peg.168	fig590.23989.peg.2985	fig590.23987.peg.2368	fig590.23992.peg.4188	fig590.23994.peg.4666	fig590.23957.peg.3130	AGX09511.1	AKG83073.1	ALG97500.1	ALH01873.1	APW12103.1	AVZ61544.1
		stfC	fig590.23991.peg.3766	fig590.23990.peg.3766	fig590.23993.peg.3758	fig590.23995.peg.3766	fig590.23955.peg.3671	fig590.23958.peg.4174	fig590.23960.peg.2916	fig590.23959.peg.4176	fig590.23961.peg.3785	fig590.23962.peg.3389	fig590.23967.peg.3478	fig590.23966.peg.1111	fig590.23963.peg.4764	fig590.23964.peg.3743	fig590.23965.peg.4076	fig590.23969.peg.3829	fig590.23968.peg.4080	fig590.23972.peg.2374	fig590.23971.peg.4213	fig590.23970.peg.4238	fig28901.14385.peg.1989	fig28901.14386.peg.232	fig590.23973.peg.3963	fig590.23982.peg.4396	fig590.23975.peg.3025	fig590.23976.peg.3624	fig590.23979.peg.3486	fig590.23981.peg.3760	fig590.23978.peg.3410	fig590.23980.peg.3836	fig590.23977.peg.352	fig590.23983.peg.4402	fig590.23985.peg.4350	fig590.23984.peg.448	fig590.23986.peg.4307	fig590.23988.peg.169	fig590.23989.peg.2984	fig590.23987.peg.2367	fig590.23992.peg.4187	fig590.23994.peg.4667	fig590.23957.peg.3131	AGX09512.1	AKG83072.1	ALG97501.1	ALH01874.1	APW12102.1	AVZ61545.1
		stfD	fig590.23991.peg.3765	fig590.23990.peg.3765	fig590.23993.peg.3757	fig590.23995.peg.3765	fig590.23955.peg.3670	fig590.23958.peg.4173	fig590.23960.peg.2917	fig590.23959.peg.4177	fig590.23961.peg.3784	fig590.23962.peg.3388	fig590.23967.peg.3479	fig590.23966.peg.1112	fig590.23963.peg.4765	fig590.23964.peg.3742	fig590.23965.peg.4075	fig590.23969.peg.3828	fig590.23968.peg.4079	fig590.23972.peg.2373	fig590.23971.peg.4212	fig590.23970.peg.4237	fig28901.14385.peg.1988	fig28901.14386.peg.231	fig590.23973.peg.3964	fig590.23982.peg.4397	fig590.23975.peg.3026	fig590.23976.peg.3623	fig590.23979.peg.3487	fig590.23981.peg.3759	fig590.23978.peg.3409	fig590.23980.peg.3835	fig590.23977.peg.353	fig590.23983.peg.4401	fig590.23985.peg.4351	fig590.23984.peg.447	fig590.23986.peg.4306	fig590.23988.peg.170	fig590.23989.peg.2983	fig590.23987.peg.2366	fig590.23992.peg.4186	fig590.23994.peg.4668	fig590.23957.peg.3132	AGX09513.1	AKG83071.1	ALG97502.1	ALH01875.1	APW12101.1	AVZ61546.1
		stfE	fig590.23991.peg.3764	fig590.23990.peg.3764	fig590.23993.peg.3756	fig590.23995.peg.3764	fig590.23955.peg.3669	fig590.23958.peg.4172	fig590.23960.peg.2918	fig590.23959.peg.4178	fig590.23961.peg.3783	fig590.23962.peg.3387	fig590.23967.peg.3480	fig590.23966.peg.1113	fig590.23963.peg.4766	fig590.23964.peg.3741	fig590.23965.peg.4074	fig590.23969.peg.3827	fig590.23968.peg.4078	fig590.23972.peg.2372	fig590.23971.peg.4211	fig590.23970.peg.4236	fig28901.14385.peg.1987	fig28901.14386.peg.230	fig590.23973.peg.3965	fig590.23982.peg.4398	fig590.23975.peg.3027	fig590.23976.peg.3622	fig590.23979.peg.3488	fig590.23981.peg.3758	fig590.23978.peg.3408	fig590.23980.peg.3834	fig590.23977.peg.354	fig590.23983.peg.4400	fig590.23985.peg.4352	fig590.23984.peg.446	fig590.23986.peg.4305	fig590.23988.peg.171	fig590.23989.peg.2982	fig590.23987.peg.2365	fig590.23992.peg.4185	fig590.23994.peg.4669	fig590.23957.peg.3133	AGX09514.1	AKG83070.1	ALG97503.1	ALH01876.1	APW12100.1	AVZ61547.1
		stfF	fig590.23991.peg.3763	fig590.23990.peg.3763	fig590.23993.peg.3755	fig590.23995.peg.3763	fig590.23955.peg.3668	fig590.23958.peg.4171	fig590.23960.peg.2919	fig590.23959.peg.4179	fig590.23961.peg.3782	fig590.23962.peg.3386	fig590.23967.peg.3481	fig590.23966.peg.1114	fig590.23963.peg.4767	fig590.23964.peg.3740	fig590.23965.peg.4073	fig590.23969.peg.3826	fig590.23968.peg.4077	fig590.23972.peg.2371	fig590.23971.peg.4210	fig590.23970.peg.4235	fig28901.14385.peg.1986	fig28901.14386.peg.229	fig590.23973.peg.3966	fig590.23982.peg.4399	fig590.23975.peg.3028	fig590.23976.peg.3621	fig590.23979.peg.3489	fig590.23981.peg.3757	fig590.23978.peg.3407	fig590.23980.peg.3833	fig590.23977.peg.355	fig590.23983.peg.4399	fig590.23985.peg.4353	fig590.23984.peg.445	fig590.23986.peg.4304	fig590.23988.peg.172	fig590.23989.peg.2981	fig590.23987.peg.2364	fig590.23992.peg.4184	fig590.23994.peg.4670	fig590.23957.peg.3134	AGX09515.1	AKG83069.1	ALG97504.1	ALH01877.1	APW12099.1	AVZ61548.1
		stfG	fig590.23991.peg.3762	fig590.23990.peg.3762	fig590.23993.peg.3754	fig590.23995.peg.3762	fig590.23955.peg.3667	fig590.23958.peg.4170	fig590.23960.peg.2920	fig590.23959.peg.4180	fig590.23961.peg.3781	fig590.23962.peg.3385	fig590.23967.peg.3482	fig590.23966.peg.1115	fig590.23963.peg.4768	fig590.23964.peg.3739	fig590.23965.peg.4072	fig590.23969.peg.3825	fig590.23968.peg.4076	fig590.23972.peg.2370	fig590.23971.peg.4209	fig590.23970.peg.4234	fig28901.14385.peg.1985	fig28901.14386.peg.228	fig590.23973.peg.3967	fig590.23982.peg.4400	fig590.23975.peg.3029	fig590.23976.peg.3620	fig590.23979.peg.3490	fig590.23981.peg.3756	fig590.23978.peg.3406	fig590.23980.peg.3832	fig590.23977.peg.356	fig590.23983.peg.4398	fig590.23985.peg.4354	fig590.23984.peg.444	fig590.23986.peg.4303	fig590.23988.peg.173	fig590.23989.peg.2980	fig590.23987.peg.2363	fig590.23992.peg.4183	fig590.23994.peg.4671	fig590.23957.peg.3135	AGX09516.1	AKG83068.1	ALG97505.1	ALH01878.1	APW12098.1	AVZ61549.1
	Stg	stgA	-	-	-	-	-	-	-	-	-	-	-	-	-	-	-	-	-	-	-	-	-	-	-	-	-	-	-	-	-	-	-	-	-	-	-	-	-	-	-	-	-	-	-	-	-	-	-
		stgB	-	-	-	-	-	-	-	-	-	-	-	-	-	-	-	-	-	-	-	-	-	-	-	-	-	-	-	-	-	-	-	-	-	-	-	-	-	-	-	-	-	-	-	-	-	-	-
		stgC	-	-	-	-	-	-	-	-	-	-	-	-	-	-	-	-	-	-	-	-	-	-	-	-	-	-	-	-	-	-	-	-	-	-	-	-	-	-	-	-	-	-	-	-	-	-	-
		stgD	-	-	-	-	-	-	-	-	-	-	-	-	-	-	-	-	-	-	-	-	-	-	-	-	-	-	-	-	-	-	-	-	-	-	-	-	-	-	-	-	-	-	-	-	-	-	-
	Sth	sthA	fig590.23991.peg.3997	fig590.23990.peg.3996	fig590.23993.peg.3988	fig590.23995.peg.3997	fig590.23955.peg.3902	fig590.23958.peg.1970	fig590.23960.peg.2578	fig590.23959.peg.447	fig590.23961.peg.61	fig590.23962.peg.62	fig590.23967.peg.3982	fig590.23966.peg.1614	fig590.23963.peg.446	fig590.23964.peg.3972	fig590.23965.peg.4307	fig590.23969.peg.1404	fig590.23968.peg.2624	fig590.23972.peg.3389	fig590.23971.peg.3552	fig590.23970.peg.244	fig28901.14385.peg.2531	fig28901.14386.peg.532	fig590.23973.peg.2771	fig590.23982.peg.740	fig590.23975.peg.4264	fig590.23976.peg.4598	fig590.23979.peg.3899	fig590.23981.peg.3990	fig590.23978.peg.2520	fig590.23980.peg.1939	fig590.23977.peg.1797	fig590.23983.peg.237	fig590.23985.peg.447	fig590.23984.peg.1930	fig590.23986.peg.3960	fig590.23988.peg.1973	fig590.23989.peg.3932	fig590.23987.peg.4430	fig590.23992.peg.2789	fig590.23994.peg.4435	fig590.23957.peg.1906	AGX12868.1	AKG83283.1	ALH01655.1	ALH06023.1	APW12313.1	AVZ61330.1
		sthB	fig590.23991.peg.3998	fig590.23990.peg.3997	fig590.23993.peg.3989	fig590.23995.peg.3998	fig590.23955.peg.3903	fig590.23958.peg.1969	fig590.23960.peg.2577	fig590.23959.peg.446	fig590.23961.peg.62	fig590.23962.peg.63	fig590.23967.peg.3981	fig590.23966.peg.1613	fig590.23963.peg.445	fig590.23964.peg.3973	fig590.23965.peg.4308	fig590.23969.peg.1405	fig590.23968.peg.2625	fig590.23972.peg.3390	fig590.23971.peg.3551	fig590.23970.peg.245	fig28901.14385.peg.2532	fig28901.14386.peg.533	fig590.23973.peg.2772	fig590.23982.peg.739	fig590.23975.peg.4263	fig590.23976.peg.4597	fig590.23979.peg.3898	fig590.23981.peg.3991	fig590.23978.peg.2521	fig590.23980.peg.1940	fig590.23977.peg.1796	fig590.23983.peg.238	fig590.23985.peg.446	fig590.23984.peg.1929	fig590.23986.peg.3959	fig590.23988.peg.1972	fig590.23989.peg.3931	fig590.23987.peg.4431	fig590.23992.peg.2790	fig590.23994.peg.4434	fig590.23957.peg.1907	AGX12867.1	AKG83284.1	ALH01654.1	ALH06022.1	APW12314.1	AVZ61329.1
		sthC	fig590.23991.peg.3999	fig590.23990.peg.3998	fig590.23993.peg.3990	fig590.23995.peg.3999	fig590.23955.peg.3904	fig590.23958.peg.1968	fig590.23960.peg.2576	fig590.23959.peg.445	fig590.23961.peg.63	fig590.23962.peg.64	fig590.23967.peg.3980	fig590.23966.peg.1612	fig590.23963.peg.444	fig590.23964.peg.3974	fig590.23965.peg.4309	fig590.23969.peg.1406	fig590.23968.peg.2626	fig590.23972.peg.3391	fig590.23971.peg.3550	fig590.23970.peg.246	fig28901.14385.peg.4978	fig28901.14386.peg.534	fig590.23973.peg.2773	fig590.23982.peg.738	fig590.23975.peg.4262	fig590.23976.peg.4596	fig590.23979.peg.3897	fig590.23981.peg.3992	fig590.23978.peg.2522	fig590.23980.peg.1941	fig590.23977.peg.1795	fig590.23983.peg.239	fig590.23985.peg.445	fig590.23984.peg.1928	fig590.23986.peg.3958	fig590.23988.peg.1971	fig590.23989.peg.3930	fig590.23987.peg.4432	fig590.23992.peg.2791	fig590.23994.peg.4433	fig590.23957.peg.1908	AGX12866.1	AKG83285.1	ALH01653.1	ALH06021.1	APW12315.1	AVZ61328.1
		sthD	fig590.23991.peg.4000	fig590.23990.peg.3999	fig590.23993.peg.3991	fig590.23995.peg.4000	fig590.23955.peg.3905	fig590.23958.peg.1967	fig590.23960.peg.2575	fig590.23959.peg.444	fig590.23961.peg.64	fig590.23962.peg.65	fig590.23967.peg.3979	fig590.23966.peg.1611	fig590.23963.peg.443	fig590.23964.peg.3975	fig590.23965.peg.4310	fig590.23969.peg.1407	fig590.23968.peg.2627	fig590.23972.peg.3392	fig590.23971.peg.3549	fig590.23970.peg.247	fig28901.14385.peg.2940	fig28901.14386.peg.535	fig590.23973.peg.2774	fig590.23982.peg.737	fig590.23975.peg.4261	fig590.23976.peg.4595	fig590.23979.peg.3896	fig590.23981.peg.3993	fig590.23978.peg.2523	fig590.23980.peg.1942	fig590.23977.peg.1794	fig590.23983.peg.240	fig590.23985.peg.444	fig590.23984.peg.1927	fig590.23986.peg.3957	fig590.23988.peg.1970	fig590.23989.peg.3929	fig590.23987.peg.4433	fig590.23992.peg.2792	fig590.23994.peg.4432	fig590.23957.peg.1909	AGX12865.1	AKG83286.1	ALH01652.1	ALH06020.1	APW12316.1	AVZ61327.1
		sthE	fig590.23991.peg.4001	fig590.23990.peg.4000	fig590.23993.peg.3992	fig590.23995.peg.4001	fig590.23955.peg.3906	fig590.23958.peg.1966	fig590.23960.peg.2574	fig590.23959.peg.443	fig590.23961.peg.65	fig590.23962.peg.66	fig590.23967.peg.3978	fig590.23966.peg.1610	fig590.23963.peg.442	fig590.23964.peg.3976	fig590.23965.peg.4311	fig590.23969.peg.1408	fig590.23968.peg.2628	fig590.23972.peg.3393	fig590.23971.peg.3548	fig590.23970.peg.248	fig28901.14385.peg.2939	fig28901.14386.peg.536	fig590.23973.peg.2775	fig590.23982.peg.736	fig590.23975.peg.4260	fig590.23976.peg.4594	fig590.23979.peg.3895	fig590.23981.peg.3994	fig590.23978.peg.2524	fig590.23980.peg.1943	fig590.23977.peg.1793	fig590.23983.peg.241	fig590.23985.peg.443	fig590.23984.peg.1926	fig590.23986.peg.3956	fig590.23988.peg.1969	fig590.23989.peg.3928	fig590.23987.peg.4434	fig590.23992.peg.2793	fig590.23994.peg.4431	fig590.23957.peg.1910	AGX12864.1	AKG83287.1	ALH01651.1	ALH06019.1	APW12317.1	AVZ61326.1
	Sti	stiA	fig590.23991.peg.3796	fig590.23990.peg.3796	fig590.23993.peg.3787	fig590.23995.peg.3796	fig590.23955.peg.3701	fig590.23958.peg.4203	fig590.23960.peg.2888	fig590.23959.peg.4147	fig590.23961.peg.3815	fig590.23962.peg.3418	fig590.23967.peg.3448	fig590.23966.peg.1082	fig590.23963.peg.4736	fig590.23964.peg.3772	fig590.23965.peg.4106	fig590.23969.peg.3857	fig590.23968.peg.4108	fig590.23972.peg.2403	fig590.23971.peg.4242	fig590.23970.peg.4265	fig28901.14385.peg.2018	fig28901.14386.peg.260	fig590.23973.peg.3934	fig590.23982.peg.4367	fig590.23975.peg.2995	fig590.23976.peg.3651	fig590.23979.peg.3459	fig590.23981.peg.3789	fig590.23978.peg.3438	fig590.23980.peg.3864	fig590.23977.peg.325	fig590.23983.peg.4430	fig590.23985.peg.4322	fig590.23984.peg.476	fig590.23986.peg.4337	fig590.23988.peg.140	fig590.23989.peg.3013	fig590.23987.peg.2395	fig590.23992.peg.4216	fig590.23994.peg.4638	fig590.23957.peg.3102	AGX09494.1	AKG83096.1	ALG97475.1	ALH01848.1	APW12126.1	AVZ61520.1
		stiB	fig590.23991.peg.3797	fig590.23990.peg.3797	fig590.23993.peg.3788	fig590.23995.peg.3797	fig590.23955.peg.3702	fig590.23958.peg.4204	fig590.23960.peg.2887	fig590.23959.peg.4146	fig590.23961.peg.3816	fig590.23962.peg.3419	fig590.23967.peg.3447	fig590.23966.peg.1081	fig590.23963.peg.4735	fig590.23964.peg.3773	fig590.23965.peg.4107	fig590.23969.peg.3858	fig590.23968.peg.4109	fig590.23972.peg.2404	fig590.23971.peg.4243	fig590.23970.peg.4266	fig28901.14385.peg.2019	fig28901.14386.peg.261	fig590.23973.peg.3933	fig590.23982.peg.4366	fig590.23975.peg.2994	fig590.23976.peg.3652	fig590.23979.peg.3458	fig590.23981.peg.3790	fig590.23978.peg.3439	fig590.23980.peg.3865	fig590.23977.peg.324	fig590.23983.peg.4431	fig590.23985.peg.4321	fig590.23984.peg.477	fig590.23986.peg.4338	fig590.23988.peg.139	fig590.23989.peg.3014	fig590.23987.peg.2396	fig590.23992.peg.4217	fig590.23994.peg.4637	fig590.23957.peg.3101	AGX09493.1	AKG83097.1	ALG97474.1	ALH01847.1	APW12127.1	AVZ61519.1
		stiC	fig590.23991.peg.3798	fig590.23990.peg.3798	fig590.23993.peg.3789	fig590.23995.peg.3798	fig590.23955.peg.3703	fig590.23958.peg.4205	fig590.23960.peg.2886	fig590.23959.peg.4145	fig590.23961.peg.3817	fig590.23962.peg.3420	fig590.23967.peg.3446	fig590.23966.peg.1080	fig590.23963.peg.4734	fig590.23964.peg.3774	fig590.23965.peg.4108	fig590.23969.peg.3859	fig590.23968.peg.4110	fig590.23972.peg.2405	fig590.23971.peg.4244	fig590.23970.peg.4267	fig28901.14385.peg.2020	fig28901.14386.peg.262	fig590.23973.peg.3932	fig590.23982.peg.4365	fig590.23975.peg.2993	fig590.23976.peg.3653	fig590.23979.peg.3457	fig590.23981.peg.3791	fig590.23978.peg.3440	fig590.23980.peg.3866	fig590.23977.peg.323	fig590.23983.peg.4432	fig590.23985.peg.4320	fig590.23984.peg.478	fig590.23986.peg.4339	fig590.23988.peg.138	fig590.23989.peg.3015	fig590.23987.peg.2397	fig590.23992.peg.4218	fig590.23994.peg.4636	fig590.23957.peg.3100	AGX09492.1	AKG83098.1	ALG97473.1	ALH01846.1	APW12128.1	AVZ61518.1
		stiH	fig590.23991.peg.3799	fig590.23990.peg.3799	fig590.23993.peg.3790	fig590.23995.peg.3799	fig590.23955.peg.3704	fig590.23958.peg.4206	fig590.23960.peg.2885	fig590.23959.peg.4144	fig590.23961.peg.3818	fig590.23962.peg.3421	fig590.23967.peg.3445	fig590.23966.peg.1079	fig590.23963.peg.4733	fig590.23964.peg.3775	fig590.23965.peg.4109	fig590.23969.peg.3860	fig590.23968.peg.4111	fig590.23972.peg.2406	fig590.23971.peg.4245	fig590.23970.peg.4268	fig28901.14385.peg.2021	fig28901.14386.peg.263	fig590.23973.peg.3931	fig590.23982.peg.4364	fig590.23975.peg.2992	fig590.23976.peg.3654	fig590.23979.peg.3456	fig590.23981.peg.3792	fig590.23978.peg.3441	fig590.23980.peg.3867	fig590.23977.peg.322	fig590.23983.peg.4433	fig590.23985.peg.4319	fig590.23984.peg.479	fig590.23986.peg.4340	fig590.23988.peg.137	fig590.23989.peg.3016	fig590.23987.peg.2398	fig590.23992.peg.4219	fig590.23994.peg.4635	fig590.23957.peg.3099	AGX09491.1	AKG83099.1	ALG97472.1	ALH01845.1	APW12129.1	AVZ61517.1
	Stj	Undetermined	fig590.23991.peg.4024	fig590.23990.peg.4023	fig590.23993.peg.4015	fig590.23995.peg.4024	fig590.23955.peg.3929	fig590.23958.peg.1943	fig590.23960.peg.2551	fig590.23959.peg.420	fig590.23961.peg.88	fig590.23962.peg.89	fig590.23967.peg.3955	fig590.23966.peg.1587	fig590.23963.peg.419	fig590.23964.peg.3999	fig590.23965.peg.4334	fig590.23969.peg.1431	fig590.23968.peg.2651	fig590.23972.peg.3416	fig590.23971.peg.3525	fig590.23970.peg.271	fig28901.14385.peg.2916	fig28901.14386.peg.559	fig590.23973.peg.2798	fig590.23982.peg.713	fig590.23975.peg.4237	fig590.23976.peg.4571	fig590.23979.peg.3872	fig590.23981.peg.4017	fig590.23978.peg.2547	fig590.23980.peg.1966	fig590.23977.peg.1770	fig590.23983.peg.264	fig590.23985.peg.420	fig590.23984.peg.1903	fig590.23986.peg.3933	fig590.23988.peg.1946	fig590.23989.peg.3905	fig590.23987.peg.4457	fig590.23992.peg.2816	fig590.23994.peg.4408	fig590.23957.peg.1933	AGX13691.1	AKG83306.1	ALH01631.1	ALH05999.1	APW12337.1	AVZ61307.1
		Undetermined	fig590.23991.peg.4021	fig590.23990.peg.4020	fig590.23993.peg.4012	fig590.23995.peg.4021	fig590.23955.peg.3926	fig590.23958.peg.1946	fig590.23960.peg.2554	fig590.23959.peg.423	fig590.23961.peg.85	fig590.23962.peg.86	fig590.23967.peg.3958	fig590.23966.peg.1590	fig590.23963.peg.422	fig590.23964.peg.3996	fig590.23965.peg.4331	fig590.23969.peg.1428	fig590.23968.peg.2648	fig590.23972.peg.3413	fig590.23971.peg.3528	fig590.23970.peg.268	fig28901.14385.peg.2919	fig28901.14386.peg.556	fig590.23973.peg.2795	fig590.23982.peg.716	fig590.23975.peg.4240	fig590.23976.peg.4574	fig590.23979.peg.3875	fig590.23981.peg.4014	fig590.23978.peg.2544	fig590.23980.peg.1963	fig590.23977.peg.1773	fig590.23983.peg.261	fig590.23985.peg.423	fig590.23984.peg.1906	fig590.23986.peg.3936	fig590.23988.peg.1949	fig590.23989.peg.3908	fig590.23987.peg.4454	fig590.23992.peg.2813	fig590.23994.peg.4411	fig590.23957.peg.1930	AGX12847.1	AKG83303.1	ALH01634.1	ALH06002.1	APW12334.1	AVZ61310.1
		Undetermined	fig590.23991.peg.4020	fig590.23990.peg.4019	fig590.23993.peg.4011	fig590.23995.peg.4020	fig590.23955.peg.3925	fig590.23958.peg.1947	fig590.23960.peg.2555	fig590.23959.peg.424	fig590.23961.peg.84	fig590.23962.peg.85	fig590.23967.peg.3959	fig590.23966.peg.1591	fig590.23963.peg.423	fig590.23964.peg.3995	fig590.23965.peg.4330	fig590.23969.peg.1427	fig590.23968.peg.2647	fig590.23972.peg.3412	fig590.23971.peg.3529	fig590.23970.peg.267	fig28901.14385.peg.2920	fig28901.14386.peg.555	fig590.23973.peg.2794	fig590.23982.peg.717	fig590.23975.peg.4241	fig590.23976.peg.4575	fig590.23979.peg.3876	fig590.23981.peg.4013	fig590.23978.peg.2543	fig590.23980.peg.1962	fig590.23977.peg.1774	fig590.23983.peg.260	fig590.23985.peg.424	fig590.23984.peg.1907	fig590.23986.peg.3937	fig590.23988.peg.1950	fig590.23989.peg.3909	fig590.23987.peg.4453	fig590.23992.peg.2812	fig590.23994.peg.4412	fig590.23957.peg.1929	AGX12848.1	AKG83302.1	ALH01635.1	ALH06003.1	APW12333.1	AVZ61311.1
		stjB	fig590.23991.peg.4023	fig590.23990.peg.4022	fig590.23993.peg.4014	fig590.23995.peg.4023	fig590.23955.peg.3928	fig590.23958.peg.1944	fig590.23960.peg.2552	fig590.23959.peg.421	fig590.23961.peg.87	fig590.23962.peg.88	fig590.23967.peg.3956	fig590.23966.peg.1588	fig590.23963.peg.420	fig590.23964.peg.3998	fig590.23965.peg.4333	fig590.23969.peg.1430	fig590.23968.peg.2650	fig590.23972.peg.3415	fig590.23971.peg.3526	fig590.23970.peg.270	fig28901.14385.peg.2917	fig28901.14386.peg.558	fig590.23973.peg.2797	fig590.23982.peg.714	fig590.23975.peg.4238	fig590.23976.peg.4572	fig590.23979.peg.3873	fig590.23981.peg.4016	fig590.23978.peg.2546	fig590.23980.peg.1965	fig590.23977.peg.1771	fig590.23983.peg.263	fig590.23985.peg.421	fig590.23984.peg.1904	fig590.23986.peg.3934	fig590.23988.peg.1947	fig590.23989.peg.3906	fig590.23987.peg.4456	fig590.23992.peg.2815	fig590.23994.peg.4409	fig590.23957.peg.1932	AGX12845.1	AKG83305.1	ALH01632.1	ALH06000.1	APW12336.1	AVZ61308.1
		stjC	fig590.23991.peg.4022	fig590.23990.peg.4021	fig590.23993.peg.4013	fig590.23995.peg.4022	fig590.23955.peg.3927	fig590.23958.peg.1945	fig590.23960.peg.2553	fig590.23959.peg.422	fig590.23961.peg.86	fig590.23962.peg.87	fig590.23967.peg.3957	fig590.23966.peg.1589	fig590.23963.peg.421	fig590.23964.peg.3997	fig590.23965.peg.4332	fig590.23969.peg.1429	fig590.23968.peg.2649	fig590.23972.peg.3414	fig590.23971.peg.3527	fig590.23970.peg.269	fig28901.14385.peg.2918	fig28901.14386.peg.557	fig590.23973.peg.2796	fig590.23982.peg.715	fig590.23975.peg.4239	fig590.23976.peg.4573	fig590.23979.peg.3874	fig590.23981.peg.4015	fig590.23978.peg.2545	fig590.23980.peg.1964	fig590.23977.peg.1772	fig590.23983.peg.262	fig590.23985.peg.422	fig590.23984.peg.1905	fig590.23986.peg.3935	fig590.23988.peg.1948	fig590.23989.peg.3907	fig590.23987.peg.4455	fig590.23992.peg.2814	fig590.23994.peg.4410	fig590.23957.peg.1931	AGX12846.1	AKG83304.1	ALH01633.1	ALH06001.1	APW12335.1	AVZ61309.1
	Stk	stkA	fig590.23991.peg.3786	fig590.23990.peg.3786	fig590.23993.peg.3777	fig590.23995.peg.3786	fig590.23955.peg.3691	fig590.23958.peg.4194	fig590.23960.peg.2897	fig590.23959.peg.4156	fig590.23961.peg.3805	fig590.23962.peg.3409	fig590.23967.peg.3458	fig590.23966.peg.1091	fig590.23963.peg.4746	fig590.23964.peg.3762	fig590.23965.peg.4096	fig590.23969.peg.3848	fig590.23968.peg.4099	fig590.23972.peg.2394	fig590.23971.peg.4232	fig590.23970.peg.4256	fig28901.14385.peg.2009	fig28901.14386.peg.250	fig590.23973.peg.3944	fig590.23982.peg.4376	fig590.23975.peg.3005	fig590.23976.peg.3642	fig590.23979.peg.3468	fig590.23981.peg.3779	fig590.23978.peg.3428	fig590.23980.peg.3855	fig590.23977.peg.334	fig590.23983.peg.4421	fig590.23985.peg.4331	fig590.23984.peg.467	fig590.23986.peg.4327	fig590.23988.peg.149	fig590.23989.peg.3004	fig590.23987.peg.2386	fig590.23992.peg.4206	fig590.23994.peg.4648	fig590.23957.peg.3111	AGX12904.1	AKG83087.1	ALG97484.1	ALH01857.1	APW12118.1	AVZ61529.1
		stkB	fig590.23991.peg.3787	fig590.23990.peg.3787	fig590.23993.peg.3778	fig590.23995.peg.3787	fig590.23955.peg.3692	fig590.23958.peg.4195	fig590.23960.peg.2896	fig590.23959.peg.4155	fig590.23961.peg.3806	fig590.23962.peg.3410	fig590.23967.peg.3457	fig590.23966.peg.1090	fig590.23963.peg.4745	fig590.23964.peg.3763	fig590.23965.peg.4097	fig590.23969.peg.3849	fig590.23968.peg.4100	fig590.23972.peg.2395	fig590.23971.peg.4233	fig590.23970.peg.4257	fig28901.14385.peg.2010	fig28901.14386.peg.251	fig590.23973.peg.3943	fig590.23982.peg.4375	fig590.23975.peg.3004	fig590.23976.peg.3643	fig590.23979.peg.3467	fig590.23981.peg.3780	fig590.23978.peg.3429	fig590.23980.peg.3856	fig590.23977.peg.333	fig590.23983.peg.4422	fig590.23985.peg.4330	fig590.23984.peg.468	fig590.23986.peg.4328	fig590.23988.peg.148	fig590.23989.peg.3005	fig590.23987.peg.2387	fig590.23992.peg.4207	fig590.23994.peg.4647	fig590.23957.peg.3110	AGX09497.1	AKG83088.1	ALG97483.1	ALH01856.1	APW12119.1	AVZ61528.1
		stkC	fig590.23991.peg.3788	fig590.23990.peg.3788	fig590.23993.peg.3779	fig590.23995.peg.3788	fig590.23955.peg.3693	fig590.23958.peg.4196	fig590.23960.peg.2895	fig590.23959.peg.4154	fig590.23961.peg.3807	fig590.23962.peg.3411	fig590.23967.peg.3456	fig590.23966.peg.1089	fig590.23963.peg.4744	fig590.23964.peg.3764	fig590.23965.peg.4098	fig590.23969.peg.3850	fig590.23968.peg.4101	fig590.23972.peg.2396	fig590.23971.peg.4234	fig590.23970.peg.4258	fig28901.14385.peg.2011	fig28901.14386.peg.252	fig590.23973.peg.3942	fig590.23982.peg.4374	fig590.23975.peg.3003	fig590.23976.peg.3644	fig590.23979.peg.3466	fig590.23981.peg.3781	fig590.23978.peg.3430	fig590.23980.peg.3857	fig590.23977.peg.332	fig590.23983.peg.4423	fig590.23985.peg.4329	fig590.23984.peg.469	fig590.23986.peg.4329	fig590.23988.peg.147	fig590.23989.peg.3006	fig590.23987.peg.2388	fig590.23992.peg.4208	fig590.23994.peg.4646	fig590.23957.peg.3109	AGX12903.1	AKG83089.1	ALG97482.1	ALH01855.1	APW12120.1	AVZ61527.1
		stkD	fig590.23991.peg.3789	fig590.23990.peg.3789	fig590.23993.peg.3780	fig590.23995.peg.3789	fig590.23955.peg.3694	fig590.23958.peg.4197	fig590.23960.peg.2894	fig590.23959.peg.4153	fig590.23961.peg.3808	fig590.23962.peg.3412	fig590.23967.peg.3455	fig590.23966.peg.1088	fig590.23963.peg.4743	fig590.23964.peg.3765	fig590.23965.peg.4099	fig590.23969.peg.3851	fig590.23968.peg.4102	fig590.23972.peg.2397	fig590.23971.peg.4235	fig590.23970.peg.4259	fig28901.14385.peg.2012	fig28901.14386.peg.253	fig590.23973.peg.3941	fig590.23982.peg.4373	fig590.23975.peg.3002	fig590.23976.peg.3645	fig590.23979.peg.3465	fig590.23981.peg.3782	fig590.23978.peg.3431	fig590.23980.peg.3858	fig590.23977.peg.331	fig590.23983.peg.4424	fig590.23985.peg.4328	fig590.23984.peg.470	fig590.23986.peg.4330	fig590.23988.peg.146	fig590.23989.peg.3007	fig590.23987.peg.2389	fig590.23992.peg.4209	fig590.23994.peg.4645	fig590.23957.peg.3108	AGX12902.1	AKG83090.1	ALG97481.1	ALH01854.1	APW12121.1	AVZ61526.1
		stkE	fig590.23991.peg.3790	fig590.23990.peg.3790	fig590.23993.peg.3781	fig590.23995.peg.3790	fig590.23955.peg.3695	fig590.23958.peg.4198	fig590.23960.peg.2893	fig590.23959.peg.4152	fig590.23961.peg.3809	fig590.23962.peg.3413	fig590.23967.peg.3454	fig590.23966.peg.1087	fig590.23963.peg.4742	fig590.23964.peg.3766	fig590.23965.peg.4100	fig590.23969.peg.3852	fig590.23968.peg.4103	fig590.23972.peg.2398	fig590.23971.peg.4236	fig590.23970.peg.4260	fig28901.14385.peg.2013	fig28901.14386.peg.254	fig590.23973.peg.3940	fig590.23982.peg.4372	fig590.23975.peg.3001	fig590.23976.peg.3646	fig590.23979.peg.3464	fig590.23981.peg.3783	fig590.23978.peg.3432	fig590.23980.peg.3859	fig590.23977.peg.330	fig590.23983.peg.4425	fig590.23985.peg.4327	fig590.23984.peg.471	fig590.23986.peg.4331	fig590.23988.peg.145	fig590.23989.peg.3008	fig590.23987.peg.2390	fig590.23992.peg.4210	fig590.23994.peg.4644	fig590.23957.peg.3107	AGX12901.1	AKG83091.1	ALG97480.1	ALH01853.1	APW12122.1	AVZ61525.1
		stkF	fig590.23991.peg.3791	fig590.23990.peg.3791	fig590.23993.peg.3782	fig590.23995.peg.3791	fig590.23955.peg.3696	fig590.23958.peg.4199	fig590.23960.peg.2892	fig590.23959.peg.4151	fig590.23961.peg.3810	fig590.23962.peg.3414	fig590.23967.peg.3453	fig590.23966.peg.1086	fig590.23963.peg.4741	fig590.23964.peg.3767	fig590.23965.peg.4101	fig590.23969.peg.3853	fig590.23968.peg.4104	fig590.23972.peg.2399	fig590.23971.peg.4237	fig590.23970.peg.4261	fig28901.14385.peg.2014	fig28901.14386.peg.255	fig590.23973.peg.3939	fig590.23982.peg.4371	fig590.23975.peg.3000	fig590.23976.peg.3647	fig590.23979.peg.3463	fig590.23981.peg.3784	fig590.23978.peg.3433	fig590.23980.peg.3860	fig590.23977.peg.329	fig590.23983.peg.4426	fig590.23985.peg.4326	fig590.23984.peg.472	fig590.23986.peg.4332	fig590.23988.peg.144	fig590.23989.peg.3009	fig590.23987.peg.2391	fig590.23992.peg.4211	fig590.23994.peg.4643	fig590.23957.peg.3106	AGX12900.1	AKG83092.1	ALG97479.1	ALH01852.1	APW12123.1	AVZ61524.1
		stkG	fig590.23991.peg.3792	fig590.23990.peg.3792	fig590.23993.peg.3783	fig590.23995.peg.3792	fig590.23955.peg.3697	fig590.23958.peg.4200	fig590.23960.peg.2891	fig590.23959.peg.4150	fig590.23961.peg.3811	fig590.23962.peg.3415	fig590.23967.peg.3452	fig590.23966.peg.1085	fig590.23963.peg.4740	fig590.23964.peg.3768	fig590.23965.peg.4102	fig590.23969.peg.3854	fig590.23968.peg.4105	fig590.23972.peg.2400	fig590.23971.peg.4238	fig590.23970.peg.4262	fig28901.14385.peg.2015	fig28901.14386.peg.256	fig590.23973.peg.3938	fig590.23982.peg.4370	fig590.23975.peg.2999	fig590.23976.peg.3648	fig590.23979.peg.3462	fig590.23981.peg.3785	fig590.23978.peg.3434	fig590.23980.peg.3861	fig590.23977.peg.328	fig590.23983.peg.4427	fig590.23985.peg.4325	fig590.23984.peg.473	fig590.23986.peg.4333	fig590.23988.peg.143	fig590.23989.peg.3010	fig590.23987.peg.2392	fig590.23992.peg.4212	fig590.23994.peg.4642	fig590.23957.peg.3105	AGX12899.1	AKG83093.1	ALG97478.1	ALH01851.1	APW12124.1	AVZ61523.1
	Tcf	tcfA	-	-	-	-	-	-	-	-	-	-	-	-	-	-	-	-	-	-	-	-	-	-	-	-	-	-	-	-	-	-	-	-	-	-	-	-	-	-	-	-	-	-	-	-	-	-	-
		tcfB	-	-	-	-	-	-	-	-	-	-	-	-	-	-	-	-	-	-	-	-	-	-	-	-	-	-	-	-	-	-	-	-	-	-	-	-	-	-	-	-	-	-	-	-	-	-	-
		tcfC	-	-	-	-	-	-	-	-	-	-	-	-	-	-	-	-	-	-	-	-	-	-	-	-	-	-	-	-	-	-	-	-	-	-	-	-	-	-	-	-	-	-	-	-	-	-	-
		tcfD	-	-	-	-	-	-	-	-	-	-	-	-	-	-	-	-	-	-	-	-	-	-	-	-	-	-	-	-	-	-	-	-	-	-	-	-	-	-	-	-	-	-	-	-	-	-	-
Macrophage inducible genes	Mig-14	mig-14	fig590.23991.peg.1125	fig590.23990.peg.1125	fig590.23993.peg.1121	fig590.23995.peg.1126	fig590.23955.peg.1165	fig590.23958.peg.652	fig590.23960.peg.4019	fig590.23959.peg.3162	fig590.23961.peg.4274	fig590.23962.peg.4374	fig590.23967.peg.3206	fig590.23966.peg.98	fig590.23963.peg.741	fig590.23964.peg.1120	fig590.23965.peg.1439	fig590.23969.peg.2949	fig590.23968.peg.3015	fig590.23972.peg.840	fig590.23971.peg.3660	fig590.23970.peg.790	fig28901.14385.peg.3130	fig28901.14386.peg.3259	fig590.23973.peg.1991	fig590.23982.peg.1457	fig590.23975.peg.2014	fig590.23976.peg.2336	fig590.23979.peg.440	fig590.23981.peg.1121	fig590.23978.peg.657	fig590.23980.peg.3203	fig590.23977.peg.1249	fig590.23983.peg.3646	fig590.23985.peg.1163	fig590.23984.peg.2091	fig590.23986.peg.4631	fig590.23988.peg.324	fig590.23989.peg.2439	fig590.23987.peg.2028	fig590.23992.peg.284	fig590.23994.peg.1166	fig590.23957.peg.2408	AGX11441.1	AKG80847.1	ALG99880.1	ALH04248.1	APW09783.1	AVZ63985.1
	Mig-5	mig-5	-	-	-	-	-	-	-	-	-	-	-	-	-	-	-	-	-	-	-	-	-	-	-	-	-	-	-	-	-	-	-	-	-	-	-	-	-	-	-	-	-	-	-	-	-	-	-
Magnesium uptake	Mg2+ transport	mgtB	fig590.23991.peg.86	fig590.23990.peg.86	fig590.23993.peg.84	fig590.23995.peg.86	fig590.23955.peg.84	fig590.23958.peg.1470	fig590.23960.peg.3306	fig590.23959.peg.2730	fig590.23961.peg.847	fig590.23962.peg.808	fig590.23967.peg.4376	fig590.23966.peg.3878	fig590.23963.peg.4099	fig590.23964.peg.84	fig590.23965.peg.401	fig590.23969.peg.3559	fig590.23968.peg.3532	fig590.23972.peg.1983	fig590.23971.peg.335	fig590.23970.peg.2461	fig28901.14385.peg.311	fig28901.14386.peg.1315	fig590.23973.peg.3281	fig590.23982.peg.1614	fig590.23975.peg.57	fig590.23976.peg.2490	fig590.23979.peg.4355	fig590.23981.peg.85	fig590.23978.peg.3298	fig590.23980.peg.299	fig590.23977.peg.3258	fig590.23983.peg.4081	fig590.23985.peg.3659	fig590.23984.peg.58	fig590.23986.peg.3094	fig590.23988.peg.2994	fig590.23989.peg.2873	fig590.23987.peg.2593	fig590.23992.peg.3916	fig590.23994.peg.85	fig590.23957.peg.57	AGX12240.1	AKG79899.1	ALH00857.1	ALH05225.1	APW08815.1	AVZ64957.1
		mgtC	fig590.23991.peg.84	fig590.23990.peg.84	fig590.23993.peg.82	fig590.23995.peg.84	fig590.23955.peg.82	fig590.23958.peg.1472	fig590.23960.peg.3308	fig590.23959.peg.2728	fig590.23961.peg.849	fig590.23962.peg.810	fig590.23967.peg.4378	fig590.23966.peg.3880	fig590.23963.peg.4101	fig590.23964.peg.82	fig590.23965.peg.399	fig590.23969.peg.3561	fig590.23968.peg.3534	fig590.23972.peg.1981	fig590.23971.peg.337	fig590.23970.peg.2459	fig28901.14385.peg.313	fig28901.14386.peg.1317	fig590.23973.peg.3279	fig590.23982.peg.1612	fig590.23975.peg.55	fig590.23976.peg.2488	fig590.23979.peg.4353	fig590.23981.peg.83	fig590.23978.peg.3300	fig590.23980.peg.301	fig590.23977.peg.3256	fig590.23983.peg.4083	fig590.23985.peg.3657	fig590.23984.peg.56	fig590.23986.peg.3092	fig590.23988.peg.2996	fig590.23989.peg.2875	fig590.23987.peg.2591	fig590.23992.peg.3918	fig590.23994.peg.83	fig590.23957.peg.55	AGX12241.1	AKG79898.1	ALH00858.1	ALH05226.1	APW08814.1	AVZ64958.1
Nonfimbrial adherence determinants	MisL	misL	fig590.23991.peg.93	fig590.23990.peg.93	fig590.23993.peg.91	fig590.23995.peg.94	fig590.23955.peg.91	fig590.23958.peg.1463	fig590.23960.peg.3299	fig590.23959.peg.2737	fig590.23961.peg.839	fig590.23962.peg.801	fig590.23967.peg.4369	fig590.23966.peg.3870	fig590.23963.peg.4091	fig590.23964.peg.91	fig590.23965.peg.408	fig590.23969.peg.3552	fig590.23968.peg.3525	fig590.23972.peg.1990	fig590.23971.peg.328	fig590.23970.peg.2469	fig28901.14385.peg.304	fig28901.14386.peg.1307	fig590.23973.peg.3288	fig590.23982.peg.1621	fig590.23975.peg.64	fig590.23976.peg.2497	fig590.23979.peg.4362	fig590.23981.peg.93	fig590.23978.peg.3291	fig590.23980.peg.292	fig590.23977.peg.3266	fig590.23983.peg.4074	fig590.23985.peg.3667	fig590.23984.peg.65	fig590.23986.peg.3101	fig590.23988.peg.2986	fig590.23989.peg.2866	fig590.23987.peg.2600	fig590.23992.peg.3909	fig590.23994.peg.92	fig590.23957.peg.64	AGX12235.1	AKG79904.1	ALH00852.1	ALH05220.1	APW08819.1	AVZ64951.1
	RatB	ratB	fig590.23991.peg.1321; fig590.23991.peg.1322	fig590.23990.peg.1321; fig590.23990.peg.1322	fig590.23993.peg.1315; fig590.23993.peg.1316	fig590.23995.peg.1322; fig590.23995.peg.1323	fig590.23955.peg.1315; fig590.23955.peg.1316	fig590.23958.peg.1041; fig590.23958.peg.1042	fig590.23960.peg.1858; fig590.23960.peg.1859	fig590.23959.peg.602; fig590.23959.peg.603	fig590.23961.peg.1355; fig590.23961.peg.1356	fig590.23962.peg.1206; fig590.23962.peg.1207	fig590.23967.peg.2113; fig590.23967.peg.2114	fig590.23966.peg.4235; fig590.23966.peg.4236	fig590.23963.peg.3327; fig590.23963.peg.3328	fig590.23964.peg.1315; fig590.23964.peg.1316	fig590.23965.peg.1633; fig590.23965.peg.1634	fig590.23969.peg.2198; fig590.23969.peg.2199	fig590.23968.peg.3930; fig590.23968.peg.3931	fig590.23972.peg.4169; fig590.23972.peg.4170	fig590.23971.peg.668; fig590.23971.peg.669	fig590.23970.peg.3187; fig590.23970.peg.3188	fig28901.14385.peg.147; fig28901.14385.peg.148	fig28901.14386.peg.4261; fig28901.14386.peg.4262	fig590.23973.peg.1241; fig590.23973.peg.1242	fig590.23982.peg.4552; fig590.23982.peg.4553	fig590.23975.peg.3542; fig590.23975.peg.3543	fig590.23976.peg.2916; fig590.23976.peg.2917	fig590.23979.peg.2975; fig590.23979.peg.2976	fig590.23981.peg.1316; fig590.23981.peg.1317	fig590.23978.peg.3980; fig590.23978.peg.3981	fig590.23980.peg.3395; fig590.23980.peg.3396	fig590.23977.peg.4516; fig590.23977.peg.4517	fig590.23983.peg.2098; fig590.23983.peg.2099	fig590.23985.peg.2750; fig590.23985.peg.2751	fig590.23984.peg.2844; fig590.23984.peg.2845	fig590.23986.peg.342; fig590.23986.peg.343	fig590.23988.peg.2128; fig590.23988.peg.2129	fig590.23989.peg.343; fig590.23989.peg.344	fig590.23987.peg.3865; fig590.23987.peg.3866	fig590.23992.peg.1037; fig590.23992.peg.1038	fig590.23994.peg.1316; fig590.23994.peg.1317	fig590.23957.peg.1746; fig590.23957.peg.1747	AGX13328.1; AGX13329.1	AKG80973.1	ALG99747.1	ALH04115.1	APW09917.1; APW09918.1	AVZ63849.1
	ShdA	shdA	fig590.23991.peg.1323	fig590.23990.peg.1323	fig590.23993.peg.1317	fig590.23995.peg.1324	fig590.23955.peg.1317	fig590.23958.peg.1040	fig590.23960.peg.1857	fig590.23959.peg.604	fig590.23961.peg.1354	fig590.23962.peg.1205	fig590.23967.peg.2112	fig590.23966.peg.4237	fig590.23963.peg.3326	fig590.23964.peg.1317	fig590.23965.peg.1635	fig590.23969.peg.2197	fig590.23968.peg.3929	fig590.23972.peg.4167; fig590.23972.peg.4168	fig590.23971.peg.670	fig590.23970.peg.3186	fig28901.14385.peg.146	fig28901.14386.peg.4260	fig590.23973.peg.1240	fig590.23982.peg.3903; fig590.23982.peg.4554	fig590.23975.peg.3541	fig590.23976.peg.2918	fig590.23979.peg.2977	fig590.23981.peg.1318	fig590.23978.peg.3982	fig590.23980.peg.3397	fig590.23977.peg.4518	fig590.23983.peg.2097	fig590.23985.peg.2752	fig590.23984.peg.2846	fig590.23986.peg.341	fig590.23988.peg.2130	fig590.23989.peg.342	fig590.23987.peg.3864	fig590.23992.peg.1039	fig590.23994.peg.1318	fig590.23957.peg.1745	AGX13327.1	AKG80974.1	ALG99746.1	ALH04114.1	APW09921.1	AVZ63847.1
	SinH	sinH	fig590.23991.peg.1317	fig590.23990.peg.1317	fig590.23993.peg.1311	fig590.23995.peg.1318	fig590.23955.peg.1311	fig590.23958.peg.1046	fig590.23960.peg.1863	fig590.23959.peg.598	fig590.23961.peg.1360	fig590.23962.peg.1211	fig590.23967.peg.2118	fig590.23966.peg.4231	fig590.23963.peg.3332	fig590.23964.peg.1311	fig590.23965.peg.1629	fig590.23969.peg.2203	fig590.23968.peg.3935	fig590.23972.peg.4174	fig590.23971.peg.664	fig590.23970.peg.3192	fig28901.14385.peg.152	fig28901.14386.peg.4266	fig590.23973.peg.1246	fig590.23982.peg.4548	fig590.23975.peg.3547	fig590.23976.peg.2912	fig590.23979.peg.2971	fig590.23981.peg.1312	fig590.23978.peg.3976	fig590.23980.peg.3391	fig590.23977.peg.4512	fig590.23983.peg.2103	fig590.23985.peg.2746	fig590.23984.peg.2840	fig590.23986.peg.347	fig590.23988.peg.2124	fig590.23989.peg.348	fig590.23987.peg.3870	fig590.23992.peg.1033	fig590.23994.peg.1312	fig590.23957.peg.1751	AGX11327.1	AKG80970.1	ALG99749.1	ALH04117.1	APW09914.1	AVZ63852.1
Regulation	PhoPQ	phoP	fig590.23991.peg.2730	fig590.23990.peg.2734	fig590.23993.peg.2726	fig590.23995.peg.2733	fig590.23955.peg.2645	fig590.23958.peg.3006	fig590.23960.peg.450	fig590.23959.peg.1583	fig590.23961.peg.1900	fig590.23962.peg.2199	fig590.23967.peg.1252	fig590.23966.peg.2128	fig590.23963.peg.1742	fig590.23964.peg.2712	fig590.23965.peg.3043	fig590.23969.peg.893	fig590.23968.peg.1599	fig590.23972.peg.2714	fig590.23971.peg.2032	fig590.23970.peg.1954	fig28901.14385.peg.3385	fig28901.14386.peg.2170	fig590.23973.peg.2538	fig590.23982.peg.2518	fig590.23975.peg.845	fig590.23976.peg.1249	fig590.23979.peg.1771	fig590.23981.peg.2725	fig590.23978.peg.1208	fig590.23980.peg.806	fig590.23977.peg.2749	fig590.23983.peg.1134	fig590.23985.peg.1760	fig590.23984.peg.1032	fig590.23986.peg.1174	fig590.23988.peg.1359	fig590.23989.peg.1332	fig590.23987.peg.1069	fig590.23992.peg.1832	fig590.23994.peg.2703	fig590.23957.peg.456	AGX10302.1	AKG84109.1	ALG98476.1	ALH02846.1	APW11159.1	AVZ62447.1
		phoQ	fig590.23991.peg.2731	fig590.23990.peg.2735	fig590.23993.peg.2727	fig590.23995.peg.2734	fig590.23955.peg.2646	fig590.23958.peg.3007	fig590.23960.peg.449	fig590.23959.peg.1582	fig590.23961.peg.1899	fig590.23962.peg.2200	fig590.23967.peg.1253	fig590.23966.peg.2127	fig590.23963.peg.1743	fig590.23964.peg.2713	fig590.23965.peg.3044	fig590.23969.peg.894	fig590.23968.peg.1598	fig590.23972.peg.2715	fig590.23971.peg.2031	fig590.23970.peg.1955	fig28901.14385.peg.3386	fig28901.14386.peg.2169	fig590.23973.peg.2537	fig590.23982.peg.2517	fig590.23975.peg.844	fig590.23976.peg.1250	fig590.23979.peg.1770	fig590.23981.peg.2726	fig590.23978.peg.1207	fig590.23980.peg.805	fig590.23977.peg.2750	fig590.23983.peg.1133	fig590.23985.peg.1759	fig590.23984.peg.1033	fig590.23986.peg.1173	fig590.23988.peg.1358	fig590.23989.peg.1333	fig590.23987.peg.1070	fig590.23992.peg.1831	fig590.23994.peg.2704	fig590.23957.peg.455	AGX10301.1	AKG82187.1	ALG98475.1	ALH02845.1	APW11160.1	AVZ62446.1
Secretion system	TTSS (SPI-1 encode)	hilA	fig590.23991.peg.1028	fig590.23990.peg.1028	fig590.23993.peg.1024	fig590.23995.peg.1029	fig590.23955.peg.1068	fig590.23958.peg.555	fig590.23960.peg.3921	fig590.23959.peg.3260	fig590.23961.peg.3525	fig590.23962.peg.4276	fig590.23967.peg.3107	fig590.23966.peg.196	fig590.23963.peg.2473	fig590.23964.peg.1023	fig590.23965.peg.1342	fig590.23969.peg.2851	fig590.23968.peg.3113	fig590.23972.peg.938	fig590.23971.peg.1064	fig590.23970.peg.889	fig28901.14385.peg.2208	fig28901.14386.peg.3358	fig590.23973.peg.1894	fig590.23982.peg.1359	fig590.23975.peg.2111	fig590.23976.peg.2238	fig590.23979.peg.538	fig590.23981.peg.1024	fig590.23978.peg.559	fig590.23980.peg.3104	fig590.23977.peg.1150	fig590.23983.peg.3548	fig590.23985.peg.1065	fig590.23984.peg.2189	fig590.23986.peg.2986	fig590.23988.peg.422	fig590.23989.peg.2341	fig590.23987.peg.1931	fig590.23992.peg.382	fig590.23994.peg.1070	fig590.23957.peg.2505	AGX11517.1	AKG80755.1	ALG99973.1	ALH04341.1	APW09688.1	AVZ64080.1
		hilC	fig590.23991.peg.1037	fig590.23990.peg.1037	fig590.23993.peg.1033	fig590.23995.peg.1038	fig590.23955.peg.1077	fig590.23958.peg.564	fig590.23960.peg.3930	fig590.23959.peg.3251	fig590.23961.peg.3534	fig590.23962.peg.4285	fig590.23967.peg.3116	fig590.23966.peg.187	fig590.23963.peg.2464	fig590.23964.peg.1032	fig590.23965.peg.1351	fig590.23969.peg.2860	fig590.23968.peg.3104	fig590.23972.peg.929	fig590.23971.peg.1055	fig590.23970.peg.880	fig28901.14385.peg.2199	fig28901.14386.peg.3349	fig590.23973.peg.1903	fig590.23982.peg.1368	fig590.23975.peg.2102	fig590.23976.peg.2247	fig590.23979.peg.529	fig590.23981.peg.1033	fig590.23978.peg.568	fig590.23980.peg.3113	fig590.23977.peg.1159	fig590.23983.peg.3557	fig590.23985.peg.1074	fig590.23984.peg.2180	fig590.23986.peg.2995	fig590.23988.peg.413	fig590.23989.peg.2350	fig590.23987.peg.1940	fig590.23992.peg.373	fig590.23994.peg.1079	fig590.23957.peg.2496	AGX11509.1	AKG80764.1	ALG99964.1	ALH04332.1	APW09697.1	AVZ64071.1
		hilD	fig590.23991.peg.1029	fig590.23990.peg.1029	fig590.23993.peg.1025	fig590.23995.peg.1030	fig590.23955.peg.1069	fig590.23958.peg.556	fig590.23960.peg.3922	fig590.23959.peg.3259	fig590.23961.peg.3526	fig590.23962.peg.4277	fig590.23967.peg.3108	fig590.23966.peg.195	fig590.23963.peg.2472	fig590.23964.peg.1024	fig590.23965.peg.1343	fig590.23969.peg.2852	fig590.23968.peg.3112	fig590.23972.peg.937	fig590.23971.peg.1063	fig590.23970.peg.888	fig28901.14385.peg.2207	fig28901.14386.peg.3357	fig590.23973.peg.1895	fig590.23982.peg.1360	fig590.23975.peg.2110	fig590.23976.peg.2239	fig590.23979.peg.537	fig590.23981.peg.1025	fig590.23978.peg.560	fig590.23980.peg.3105	fig590.23977.peg.1151	fig590.23983.peg.3549	fig590.23985.peg.1066	fig590.23984.peg.2188	fig590.23986.peg.2987	fig590.23988.peg.421	fig590.23989.peg.2342	fig590.23987.peg.1932	fig590.23992.peg.381	fig590.23994.peg.1071	fig590.23957.peg.2504	AGX11516.1	AKG80756.1	ALG99972.1	ALH04340.1	APW09689.1	AVZ64079.1
		iacP	fig590.23991.peg.1023	fig590.23990.peg.1023	fig590.23993.peg.1019	fig590.23995.peg.1024	fig590.23955.peg.1063	fig590.23958.peg.550	fig590.23960.peg.3916	fig590.23959.peg.3265	fig590.23961.peg.3520	fig590.23962.peg.4271	fig590.23967.peg.3102	fig590.23966.peg.201	fig590.23963.peg.2478	fig590.23964.peg.1018	fig590.23965.peg.1337	fig590.23969.peg.2846	fig590.23968.peg.3118	fig590.23972.peg.943	fig590.23971.peg.1069	fig590.23970.peg.894	fig28901.14385.peg.4854	fig28901.14386.peg.3363	fig590.23973.peg.1889	fig590.23982.peg.1354	fig590.23975.peg.2116	fig590.23976.peg.2233	fig590.23979.peg.543	fig590.23981.peg.1019	fig590.23978.peg.554	fig590.23980.peg.3099	fig590.23977.peg.1145	fig590.23983.peg.3543	fig590.23985.peg.1060	fig590.23984.peg.2194	fig590.23986.peg.2981	fig590.23988.peg.427	fig590.23989.peg.2336	fig590.23987.peg.1926	fig590.23992.peg.387	fig590.23994.peg.1065	fig590.23957.peg.2510	AGX11521.1	AKG80750.1	ALG99978.1	ALH04346.1	APW09683.1	AVZ64085.1
		iagB	fig590.23991.peg.1027	fig590.23990.peg.1027	fig590.23993.peg.1023	fig590.23995.peg.1028	fig590.23955.peg.1067	fig590.23958.peg.554	fig590.23960.peg.3920	fig590.23959.peg.3261	fig590.23961.peg.3524	fig590.23962.peg.4275	fig590.23967.peg.3106	fig590.23966.peg.197	fig590.23963.peg.2474	fig590.23964.peg.1022	fig590.23965.peg.1341	fig590.23969.peg.2850	fig590.23968.peg.3114	fig590.23972.peg.939	fig590.23971.peg.1065	fig590.23970.peg.890	-	fig28901.14386.peg.3359	fig590.23973.peg.1893	fig590.23982.peg.1358	fig590.23975.peg.2112	fig590.23976.peg.2237	fig590.23979.peg.539	fig590.23981.peg.1023	fig590.23978.peg.558	fig590.23980.peg.3103	fig590.23977.peg.1149	fig590.23983.peg.3547	fig590.23985.peg.1064	fig590.23984.peg.2190	fig590.23986.peg.2985	fig590.23988.peg.423	fig590.23989.peg.2340	fig590.23987.peg.1930	fig590.23992.peg.383	fig590.23994.peg.1069	fig590.23957.peg.2506	AGX11518.1	AKG80754.1	ALG99974.1	ALH04342.1	APW09687.1	AVZ64081.1
		invA	fig590.23991.peg.1008	fig590.23990.peg.1008	fig590.23993.peg.1004	fig590.23995.peg.1009	fig590.23955.peg.1048	fig590.23958.peg.535	fig590.23960.peg.3901	fig590.23959.peg.3280	fig590.23961.peg.3505	fig590.23962.peg.4256	fig590.23967.peg.3087	fig590.23966.peg.216	fig590.23963.peg.2493	fig590.23964.peg.1003	fig590.23965.peg.1322	fig590.23969.peg.2831	fig590.23968.peg.3133	fig590.23972.peg.958	fig590.23971.peg.1084	fig590.23970.peg.909	fig28901.14385.peg.1279	fig28901.14386.peg.3378	fig590.23973.peg.1874	fig590.23982.peg.1339	fig590.23975.peg.2131	fig590.23976.peg.2218	fig590.23979.peg.558	fig590.23981.peg.1004	fig590.23978.peg.539	fig590.23980.peg.3084	fig590.23977.peg.1130	fig590.23983.peg.3528	fig590.23985.peg.1045	fig590.23984.peg.2209	fig590.23986.peg.2966	fig590.23988.peg.442	fig590.23989.peg.2321	fig590.23987.peg.1911	fig590.23992.peg.402	fig590.23994.peg.1050	fig590.23957.peg.2525	AGX11535.1	AKG80735.1	ALG99993.1	ALH04361.1	APW09668.1	AVZ64100.1
		invB	fig590.23991.peg.1009	fig590.23990.peg.1009	fig590.23993.peg.1005	fig590.23995.peg.1010	fig590.23955.peg.1049	fig590.23958.peg.536	fig590.23960.peg.3902	fig590.23959.peg.3279	fig590.23961.peg.3506	fig590.23962.peg.4257	fig590.23967.peg.3088	fig590.23966.peg.215	fig590.23963.peg.2492	fig590.23964.peg.1004	fig590.23965.peg.1323	fig590.23969.peg.2832	fig590.23968.peg.3132	fig590.23972.peg.957	fig590.23971.peg.1083	fig590.23970.peg.908	fig28901.14385.peg.1278	fig28901.14386.peg.3377	fig590.23973.peg.1875	fig590.23982.peg.1340	fig590.23975.peg.2130	fig590.23976.peg.2219	fig590.23979.peg.557	fig590.23981.peg.1005	fig590.23978.peg.540	fig590.23980.peg.3085	fig590.23977.peg.1131	fig590.23983.peg.3529	fig590.23985.peg.1046	fig590.23984.peg.2208	fig590.23986.peg.2967	fig590.23988.peg.441	fig590.23989.peg.2322	fig590.23987.peg.1912	fig590.23992.peg.401	fig590.23994.peg.1051	fig590.23957.peg.2524	AGX13369.1	AKG80736.1	ALG99992.1	ALH04360.1	APW09669.1	AVZ64099.1
		invC	fig590.23991.peg.1010	fig590.23990.peg.1010	fig590.23993.peg.1006	fig590.23995.peg.1011	fig590.23955.peg.1050	fig590.23958.peg.537	fig590.23960.peg.3903	fig590.23959.peg.3278	fig590.23961.peg.3507	fig590.23962.peg.4258	fig590.23967.peg.3089	fig590.23966.peg.214	fig590.23963.peg.2491	fig590.23964.peg.1005	fig590.23965.peg.1324	fig590.23969.peg.2833	fig590.23968.peg.3131	fig590.23972.peg.956	fig590.23971.peg.1082	fig590.23970.peg.907	fig28901.14385.peg.1277	fig28901.14386.peg.3376	fig590.23973.peg.1876	fig590.23982.peg.1341	fig590.23975.peg.2129	fig590.23976.peg.2220	fig590.23979.peg.556	fig590.23981.peg.1006	fig590.23978.peg.541	fig590.23980.peg.3086	fig590.23977.peg.1132	fig590.23983.peg.3530	fig590.23985.peg.1047	fig590.23984.peg.2207	fig590.23986.peg.2968	fig590.23988.peg.440	fig590.23989.peg.2323	fig590.23987.peg.1913	fig590.23992.peg.400	fig590.23994.peg.1052	fig590.23957.peg.2523	AGX11534.1	AKG80737.1	ALG99991.1	ALH04359.1	APW09670.1	AVZ64098.1
		invE	fig590.23991.peg.1007	fig590.23990.peg.1007	fig590.23993.peg.1003	fig590.23995.peg.1008	fig590.23955.peg.1047	fig590.23958.peg.534	fig590.23960.peg.3900	fig590.23959.peg.3281	fig590.23961.peg.3504	fig590.23962.peg.4255	fig590.23967.peg.3086	fig590.23966.peg.217	fig590.23963.peg.2494	fig590.23964.peg.1002	fig590.23965.peg.1321	fig590.23969.peg.2830	fig590.23968.peg.3134	fig590.23972.peg.959	fig590.23971.peg.1085	fig590.23970.peg.910	fig28901.14385.peg.1280	fig28901.14386.peg.3379	fig590.23973.peg.1873	fig590.23982.peg.1338	fig590.23975.peg.2132	fig590.23976.peg.2217	fig590.23979.peg.559	fig590.23981.peg.1003	fig590.23978.peg.538	fig590.23980.peg.3083	fig590.23977.peg.1129	fig590.23983.peg.3527	fig590.23985.peg.1044	fig590.23984.peg.2210	fig590.23986.peg.2965	fig590.23988.peg.443	fig590.23989.peg.2320	fig590.23987.peg.1910	fig590.23992.peg.403	fig590.23994.peg.1049	fig590.23957.peg.2526	AGX11536.1	AKG80734.1	ALG99994.1	ALH04362.1	APW09667.1	AVZ64101.1
		invF	fig590.23991.peg.1005	fig590.23990.peg.1005	fig590.23993.peg.1001	fig590.23995.peg.1006	fig590.23955.peg.1045	fig590.23958.peg.532	fig590.23960.peg.3898	fig590.23959.peg.3283	fig590.23961.peg.3502	fig590.23962.peg.4253	fig590.23967.peg.3084	fig590.23966.peg.219	fig590.23963.peg.2496	fig590.23964.peg.1000	fig590.23965.peg.1319	fig590.23969.peg.2828	fig590.23968.peg.3136	fig590.23972.peg.961	fig590.23971.peg.1087	fig590.23970.peg.912	fig28901.14385.peg.1282	fig28901.14386.peg.3381	fig590.23973.peg.1871	fig590.23982.peg.1336	fig590.23975.peg.2134	fig590.23976.peg.2215	fig590.23979.peg.561	fig590.23981.peg.1001	fig590.23978.peg.536	fig590.23980.peg.3081	fig590.23977.peg.1127	fig590.23983.peg.3525	fig590.23985.peg.1042	fig590.23984.peg.2212	fig590.23986.peg.2963	fig590.23988.peg.445	fig590.23989.peg.2318	fig590.23987.peg.1908	fig590.23992.peg.405	fig590.23994.peg.1047	fig590.23957.peg.2528	AGX11538.1	AKG80732.1	ALG99996.1	ALH04364.1	APW13050.1	AVZ65790.1
		invG	fig590.23991.peg.1006	fig590.23990.peg.1006	fig590.23993.peg.1002	fig590.23995.peg.1007	fig590.23955.peg.1046	fig590.23958.peg.533	fig590.23960.peg.3899	fig590.23959.peg.3282	fig590.23961.peg.3503	fig590.23962.peg.4254	fig590.23967.peg.3085	fig590.23966.peg.218	fig590.23963.peg.2495	fig590.23964.peg.1001	fig590.23965.peg.1320	fig590.23969.peg.2829	fig590.23968.peg.3135	fig590.23972.peg.960	fig590.23971.peg.1086	fig590.23970.peg.911	fig28901.14385.peg.1281	fig28901.14386.peg.3380	fig590.23973.peg.1872	fig590.23982.peg.1337	fig590.23975.peg.2133	fig590.23976.peg.2216	fig590.23979.peg.560	fig590.23981.peg.1002	fig590.23978.peg.537	fig590.23980.peg.3082	fig590.23977.peg.1128	fig590.23983.peg.3526	fig590.23985.peg.1043	fig590.23984.peg.2211	fig590.23986.peg.2964	fig590.23988.peg.444	fig590.23989.peg.2319	fig590.23987.peg.1909	fig590.23992.peg.404	fig590.23994.peg.1048	fig590.23957.peg.2527	AGX11537.1	AKG80733.1	ALG99995.1	ALH04363.1	APW09666.1	AVZ64102.1
		invH	fig590.23991.peg.1004	fig590.23990.peg.1004	fig590.23993.peg.1000	fig590.23995.peg.1005	fig590.23955.peg.1044	fig590.23958.peg.531	fig590.23960.peg.3897	fig590.23959.peg.3284	fig590.23961.peg.3501	fig590.23962.peg.4252	fig590.23967.peg.3083	fig590.23966.peg.220	fig590.23963.peg.2497	fig590.23964.peg.999	fig590.23965.peg.1318	fig590.23969.peg.2827	fig590.23968.peg.3137	fig590.23972.peg.962	fig590.23971.peg.1088	fig590.23970.peg.913	fig28901.14385.peg.1283	fig28901.14386.peg.3382	fig590.23973.peg.1870	fig590.23982.peg.1335	fig590.23975.peg.2135	fig590.23976.peg.2214	fig590.23979.peg.562	fig590.23981.peg.1000	fig590.23978.peg.535	fig590.23980.peg.3080	fig590.23977.peg.1126	fig590.23983.peg.3524	fig590.23985.peg.1041	fig590.23984.peg.2213	fig590.23986.peg.2962	fig590.23988.peg.446	fig590.23989.peg.2317	fig590.23987.peg.1907	fig590.23992.peg.406	fig590.23994.peg.1046	fig590.23957.peg.2529	AGX11539.1	AKG80731.1	ALG99997.1	ALH04365.1	APW09665.1	AVZ64103.1
		invI	fig590.23991.peg.1011	fig590.23990.peg.1011	fig590.23993.peg.1007	fig590.23995.peg.1012	fig590.23955.peg.1051	fig590.23958.peg.538	fig590.23960.peg.3904	fig590.23959.peg.3277	fig590.23961.peg.3508	fig590.23962.peg.4259	fig590.23967.peg.3090	fig590.23966.peg.213	fig590.23963.peg.2490	fig590.23964.peg.1006	fig590.23965.peg.1325	fig590.23969.peg.2834	fig590.23968.peg.3130	fig590.23972.peg.955	fig590.23971.peg.1081	fig590.23970.peg.906	fig28901.14385.peg.1276	fig28901.14386.peg.3375	fig590.23973.peg.1877	fig590.23982.peg.1342	fig590.23975.peg.2128	fig590.23976.peg.2221	fig590.23979.peg.555	fig590.23981.peg.1007	fig590.23978.peg.542	fig590.23980.peg.3087	fig590.23977.peg.1133	fig590.23983.peg.3531	fig590.23985.peg.1048	fig590.23984.peg.2206	fig590.23986.peg.2969	fig590.23988.peg.439	fig590.23989.peg.2324	fig590.23987.peg.1914	fig590.23992.peg.399	fig590.23994.peg.1053	fig590.23957.peg.2522	AGX11533.1	AKG80738.1	ALG99990.1	ALH04358.1	APW09671.1	AVZ64097.1
		invJ	fig590.23991.peg.1012	fig590.23990.peg.1012	fig590.23993.peg.1008	fig590.23995.peg.1013	fig590.23955.peg.1052	fig590.23958.peg.539	fig590.23960.peg.3905	fig590.23959.peg.3276	fig590.23961.peg.3509	fig590.23962.peg.4260	fig590.23967.peg.3091	fig590.23966.peg.212	fig590.23963.peg.2489	fig590.23964.peg.1007	fig590.23965.peg.1326	fig590.23969.peg.2835	fig590.23968.peg.3129	fig590.23972.peg.954	fig590.23971.peg.1080	fig590.23970.peg.905	fig28901.14385.peg.1275	fig28901.14386.peg.3374	fig590.23973.peg.1878	fig590.23982.peg.1343	fig590.23975.peg.2127	fig590.23976.peg.2222	fig590.23979.peg.554	fig590.23981.peg.1008	fig590.23978.peg.543	fig590.23980.peg.3088	fig590.23977.peg.1134	fig590.23983.peg.3532	fig590.23985.peg.1049	fig590.23984.peg.2205	fig590.23986.peg.2970	fig590.23988.peg.438	fig590.23989.peg.2325	fig590.23987.peg.1915	fig590.23992.peg.398	fig590.23994.peg.1054	fig590.23957.peg.2521	AGX11532.1	AKG80739.1	ALG99989.1	ALH04357.1	APW09672.1	AVZ64096.1
		orgA	fig590.23991.peg.1034	fig590.23990.peg.1034	fig590.23993.peg.1030	fig590.23995.peg.1035	fig590.23955.peg.1074	fig590.23958.peg.561	fig590.23960.peg.3927	fig590.23959.peg.3254	fig590.23961.peg.3531	fig590.23962.peg.4282	fig590.23967.peg.3113	fig590.23966.peg.190	fig590.23963.peg.2467	fig590.23964.peg.1029	fig590.23965.peg.1348	fig590.23969.peg.2857	fig590.23968.peg.3107	fig590.23972.peg.932	fig590.23971.peg.1058	fig590.23970.peg.883	fig28901.14385.peg.2202	fig28901.14386.peg.3352	fig590.23973.peg.1900	fig590.23982.peg.1365	fig590.23975.peg.2105	fig590.23976.peg.2244	fig590.23979.peg.532	fig590.23981.peg.1030	fig590.23978.peg.565	fig590.23980.peg.3110	fig590.23977.peg.1156	fig590.23983.peg.3554	fig590.23985.peg.1071	fig590.23984.peg.2183	fig590.23986.peg.2992	fig590.23988.peg.416	fig590.23989.peg.2347	fig590.23987.peg.1937	fig590.23992.peg.376	fig590.23994.peg.1076	fig590.23957.peg.2499	AGX13367.1	AKG80761.1	ALG99967.1	ALH04335.1	APW09694.1	AVZ64074.1
		orgB	fig590.23991.peg.1035	fig590.23990.peg.1035	fig590.23993.peg.1031	fig590.23995.peg.1036	fig590.23955.peg.1075	fig590.23958.peg.562	fig590.23960.peg.3928	fig590.23959.peg.3253	fig590.23961.peg.3532	fig590.23962.peg.4283	fig590.23967.peg.3114	fig590.23966.peg.189	fig590.23963.peg.2466	fig590.23964.peg.1030	fig590.23965.peg.1349	fig590.23969.peg.2858	fig590.23968.peg.3106	fig590.23972.peg.931	fig590.23971.peg.1057	fig590.23970.peg.882	fig28901.14385.peg.4875	fig28901.14386.peg.3351	fig590.23973.peg.1901	fig590.23982.peg.1366	fig590.23975.peg.2104	fig590.23976.peg.2245	fig590.23979.peg.531	fig590.23981.peg.1031	fig590.23978.peg.566	fig590.23980.peg.3111	fig590.23977.peg.1157	fig590.23983.peg.3555	fig590.23985.peg.1072	fig590.23984.peg.2182	fig590.23986.peg.2993	fig590.23988.peg.415	fig590.23989.peg.2348	fig590.23987.peg.1938	fig590.23992.peg.375	fig590.23994.peg.1077	fig590.23957.peg.2498	AGX11511.1	AKG80762.1	ALG99966.1	ALH04334.1	APW09695.1	AVZ64073.1
		orgC	fig590.23991.peg.1036	fig590.23990.peg.1036	fig590.23993.peg.1032	fig590.23995.peg.1037	fig590.23955.peg.1076	fig590.23958.peg.563	fig590.23960.peg.3929	fig590.23959.peg.3252	fig590.23961.peg.3533	fig590.23962.peg.4284	fig590.23967.peg.3115	fig590.23966.peg.188	fig590.23963.peg.2465	fig590.23964.peg.1031	fig590.23965.peg.1350	fig590.23969.peg.2859	fig590.23968.peg.3105	fig590.23972.peg.930	fig590.23971.peg.1056	fig590.23970.peg.881	fig28901.14385.peg.2200	fig28901.14386.peg.3350	fig590.23973.peg.1902	fig590.23982.peg.1367	fig590.23975.peg.2103	fig590.23976.peg.2246	fig590.23979.peg.530	fig590.23981.peg.1032	fig590.23978.peg.567	fig590.23980.peg.3112	fig590.23977.peg.1158	fig590.23983.peg.3556	fig590.23985.peg.1073	fig590.23984.peg.2181	fig590.23986.peg.2994	fig590.23988.peg.414	fig590.23989.peg.2349	fig590.23987.peg.1939	fig590.23992.peg.374	fig590.23994.peg.1078	fig590.23957.peg.2497	AGX11510.1	AKG80763.1	ALG99965.1	ALH04333.1	APW09696.1	AVZ64072.1
		prgH	fig590.23991.peg.1030	fig590.23990.peg.1030	fig590.23993.peg.1026	fig590.23995.peg.1031	fig590.23955.peg.1070	fig590.23958.peg.557	fig590.23960.peg.3923	fig590.23959.peg.3258	fig590.23961.peg.3527	fig590.23962.peg.4278	fig590.23967.peg.3109	fig590.23966.peg.194	fig590.23963.peg.2471	fig590.23964.peg.1025	fig590.23965.peg.1344	fig590.23969.peg.2853	fig590.23968.peg.3111	fig590.23972.peg.936	fig590.23971.peg.1062	fig590.23970.peg.887	fig28901.14385.peg.2206	fig28901.14386.peg.3356	fig590.23973.peg.1896	fig590.23982.peg.1361	fig590.23975.peg.2109	fig590.23976.peg.2240	fig590.23979.peg.536	fig590.23981.peg.1026	fig590.23978.peg.561	fig590.23980.peg.3106	fig590.23977.peg.1152	fig590.23983.peg.3550	fig590.23985.peg.1067	fig590.23984.peg.2187	fig590.23986.peg.2988	fig590.23988.peg.420	fig590.23989.peg.2343	fig590.23987.peg.1933	fig590.23992.peg.380	fig590.23994.peg.1072	fig590.23957.peg.2503	AGX11515.1	AKG80757.1	ALG99971.1	ALH04339.1	APW09690.1	AVZ64078.1
		prgI	fig590.23991.peg.1031	fig590.23990.peg.1031	fig590.23993.peg.1027	fig590.23995.peg.1032	fig590.23955.peg.1071	fig590.23958.peg.558	fig590.23960.peg.3924	fig590.23959.peg.3257	fig590.23961.peg.3528	fig590.23962.peg.4279	fig590.23967.peg.3110	fig590.23966.peg.193	fig590.23963.peg.2470	fig590.23964.peg.1026	fig590.23965.peg.1345	fig590.23969.peg.2854	fig590.23968.peg.3110	fig590.23972.peg.935	fig590.23971.peg.1061	fig590.23970.peg.886	fig28901.14385.peg.2205	fig28901.14386.peg.3355	fig590.23973.peg.1897	fig590.23982.peg.1362	fig590.23975.peg.2108	fig590.23976.peg.2241	fig590.23979.peg.535	fig590.23981.peg.1027	fig590.23978.peg.562	fig590.23980.peg.3107	fig590.23977.peg.1153	fig590.23983.peg.3551	fig590.23985.peg.1068	fig590.23984.peg.2186	fig590.23986.peg.2989	fig590.23988.peg.419	fig590.23989.peg.2344	fig590.23987.peg.1934	fig590.23992.peg.379	fig590.23994.peg.1073	fig590.23957.peg.2502	AGX11514.1	AKG80758.1	ALG99970.1	ALH04338.1	APW09691.1	AVZ64077.1
		prgJ	fig590.23991.peg.1032	fig590.23990.peg.1032	fig590.23993.peg.1028	fig590.23995.peg.1033	fig590.23955.peg.1072	fig590.23958.peg.559	fig590.23960.peg.3925	fig590.23959.peg.3256	fig590.23961.peg.3529	fig590.23962.peg.4280	fig590.23967.peg.3111	fig590.23966.peg.192	fig590.23963.peg.2469	fig590.23964.peg.1027	fig590.23965.peg.1346	fig590.23969.peg.2855	fig590.23968.peg.3109	fig590.23972.peg.934	fig590.23971.peg.1060	fig590.23970.peg.885	fig28901.14385.peg.2204	fig28901.14386.peg.3354	fig590.23973.peg.1898	fig590.23982.peg.1363	fig590.23975.peg.2107	fig590.23976.peg.2242	fig590.23979.peg.534	fig590.23981.peg.1028	fig590.23978.peg.563	fig590.23980.peg.3108	fig590.23977.peg.1154	fig590.23983.peg.3552	fig590.23985.peg.1069	fig590.23984.peg.2185	fig590.23986.peg.2990	fig590.23988.peg.418	fig590.23989.peg.2345	fig590.23987.peg.1935	fig590.23992.peg.378	fig590.23994.peg.1074	fig590.23957.peg.2501	AGX11513.1	AKG80759.1	ALG99969.1	ALH04337.1	APW09692.1	AVZ64076.1
		prgK	fig590.23991.peg.1033	fig590.23990.peg.1033	fig590.23993.peg.1029	fig590.23995.peg.1034	fig590.23955.peg.1073	fig590.23958.peg.560	fig590.23960.peg.3926	fig590.23959.peg.3255	fig590.23961.peg.3530	fig590.23962.peg.4281	fig590.23967.peg.3112	fig590.23966.peg.191	fig590.23963.peg.2468	fig590.23964.peg.1028	fig590.23965.peg.1347	fig590.23969.peg.2856	fig590.23968.peg.3108	fig590.23972.peg.933	fig590.23971.peg.1059	fig590.23970.peg.884	fig28901.14385.peg.2203	fig28901.14386.peg.3353	fig590.23973.peg.1899	fig590.23982.peg.1364	fig590.23975.peg.2106	fig590.23976.peg.2243	fig590.23979.peg.533	fig590.23981.peg.1029	fig590.23978.peg.564	fig590.23980.peg.3109	fig590.23977.peg.1155	fig590.23983.peg.3553	fig590.23985.peg.1070	fig590.23984.peg.2184	fig590.23986.peg.2991	fig590.23988.peg.417	fig590.23989.peg.2346	fig590.23987.peg.1936	fig590.23992.peg.377	fig590.23994.peg.1075	fig590.23957.peg.2500	AGX11512.1	AKG80760.1	ALG99968.1	ALH04336.1	APW09693.1	AVZ64075.1
		sicA	fig590.23991.peg.1018	fig590.23990.peg.1018	fig590.23993.peg.1014	fig590.23995.peg.1019	fig590.23955.peg.1058	fig590.23958.peg.545	fig590.23960.peg.3911	fig590.23959.peg.3270	fig590.23961.peg.3515	fig590.23962.peg.4266	fig590.23967.peg.3097	fig590.23966.peg.206	fig590.23963.peg.2483	fig590.23964.peg.1013	fig590.23965.peg.1332	fig590.23969.peg.2841	fig590.23968.peg.3123	fig590.23972.peg.948	fig590.23971.peg.1074	fig590.23970.peg.899	fig28901.14385.peg.1269	fig28901.14386.peg.3368	fig590.23973.peg.1884	fig590.23982.peg.1349	fig590.23975.peg.2121	fig590.23976.peg.2228	fig590.23979.peg.548	fig590.23981.peg.1014	fig590.23978.peg.549	fig590.23980.peg.3094	fig590.23977.peg.1140	fig590.23983.peg.3538	fig590.23985.peg.1055	fig590.23984.peg.2199	fig590.23986.peg.2976	fig590.23988.peg.432	fig590.23989.peg.2331	fig590.23987.peg.1921	fig590.23992.peg.392	fig590.23994.peg.1060	fig590.23957.peg.2515	AGX11526.1	AKG80745.1	ALG99983.1	ALH04351.1	APW09678.1	AVZ64090.1
		sicP	fig590.23991.peg.1025	fig590.23990.peg.1025	fig590.23993.peg.1021	fig590.23995.peg.1026	fig590.23955.peg.1065	fig590.23958.peg.552	fig590.23960.peg.3918	fig590.23959.peg.3263	fig590.23961.peg.3522	fig590.23962.peg.4273	fig590.23967.peg.3104	fig590.23966.peg.199	fig590.23963.peg.2476	fig590.23964.peg.1020	fig590.23965.peg.1339	fig590.23969.peg.2848	fig590.23968.peg.3116	fig590.23972.peg.941	fig590.23971.peg.1067	fig590.23970.peg.892	fig28901.14385.peg.4856	fig28901.14386.peg.3361	fig590.23973.peg.1891	fig590.23982.peg.1356	fig590.23975.peg.2114	fig590.23976.peg.2235	fig590.23979.peg.541	fig590.23981.peg.1021	fig590.23978.peg.556	fig590.23980.peg.3101	fig590.23977.peg.1147	fig590.23983.peg.3545	fig590.23985.peg.1062	fig590.23984.peg.2192	fig590.23986.peg.2983	fig590.23988.peg.425	fig590.23989.peg.2338	fig590.23987.peg.1928	fig590.23992.peg.385	fig590.23994.peg.1067	fig590.23957.peg.2508	AGX11520.1	AKG80752.1	ALG99976.1	ALH04344.1	APW09685.1	AVZ64083.1
		sipD	fig590.23991.peg.1021	fig590.23990.peg.1021	fig590.23993.peg.1017	fig590.23995.peg.1022	fig590.23955.peg.1061	fig590.23958.peg.548	fig590.23960.peg.3914	fig590.23959.peg.3267	fig590.23961.peg.3518	fig590.23962.peg.4269	fig590.23967.peg.3100	fig590.23966.peg.203	fig590.23963.peg.2480	fig590.23964.peg.1016	fig590.23965.peg.1335	fig590.23969.peg.2844	fig590.23968.peg.3120	fig590.23972.peg.945	fig590.23971.peg.1071	fig590.23970.peg.896	-	fig28901.14386.peg.3365	fig590.23973.peg.1887	fig590.23982.peg.1352	fig590.23975.peg.2118	fig590.23976.peg.2231	fig590.23979.peg.545	fig590.23981.peg.1017	fig590.23978.peg.552	fig590.23980.peg.3097	fig590.23977.peg.1143	fig590.23983.peg.3541	fig590.23985.peg.1058	fig590.23984.peg.2196	fig590.23986.peg.2979	fig590.23988.peg.429	fig590.23989.peg.2334	fig590.23987.peg.1924	fig590.23992.peg.389	fig590.23994.peg.1063	fig590.23957.peg.2512	AGX11523.1	AKG80748.1	ALG99980.1	ALH04348.1	APW09681.1	AVZ64087.1
		spaO	fig590.23991.peg.1013	fig590.23990.peg.1013	fig590.23993.peg.1009	fig590.23995.peg.1014	fig590.23955.peg.1053	fig590.23958.peg.540	fig590.23960.peg.3906	fig590.23959.peg.3275	fig590.23961.peg.3510	fig590.23962.peg.4261	fig590.23967.peg.3092	fig590.23966.peg.211	fig590.23963.peg.2488	fig590.23964.peg.1008	fig590.23965.peg.1327	fig590.23969.peg.2836	fig590.23968.peg.3128	fig590.23972.peg.953	fig590.23971.peg.1079	fig590.23970.peg.904	fig28901.14385.peg.1274	fig28901.14386.peg.3373	fig590.23973.peg.1879	fig590.23982.peg.1344	fig590.23975.peg.2126	fig590.23976.peg.2223	fig590.23979.peg.553	fig590.23981.peg.1009	fig590.23978.peg.544	fig590.23980.peg.3089	fig590.23977.peg.1135	fig590.23983.peg.3533	fig590.23985.peg.1050	fig590.23984.peg.2204	fig590.23986.peg.2971	fig590.23988.peg.437	fig590.23989.peg.2326	fig590.23987.peg.1916	fig590.23992.peg.397	fig590.23994.peg.1055	fig590.23957.peg.2520	AGX11531.1	AKG80740.1	ALG99988.1	ALH04356.1	APW09673.1	AVZ64095.1
		spaP	fig590.23991.peg.1014	fig590.23990.peg.1014	fig590.23993.peg.1010	fig590.23995.peg.1015	fig590.23955.peg.1054	fig590.23958.peg.541	fig590.23960.peg.3907	fig590.23959.peg.3274	fig590.23961.peg.3511	fig590.23962.peg.4262	fig590.23967.peg.3093	fig590.23966.peg.210	fig590.23963.peg.2487	fig590.23964.peg.1009	fig590.23965.peg.1328	fig590.23969.peg.2837	fig590.23968.peg.3127	fig590.23972.peg.952	fig590.23971.peg.1078	fig590.23970.peg.903	fig28901.14385.peg.1273	fig28901.14386.peg.3372	fig590.23973.peg.1880	fig590.23982.peg.1345	fig590.23975.peg.2125	fig590.23976.peg.2224	fig590.23979.peg.552	fig590.23981.peg.1010	fig590.23978.peg.545	fig590.23980.peg.3090	fig590.23977.peg.1136	fig590.23983.peg.3534	fig590.23985.peg.1051	fig590.23984.peg.2203	fig590.23986.peg.2972	fig590.23988.peg.436	fig590.23989.peg.2327	fig590.23987.peg.1917	fig590.23992.peg.396	fig590.23994.peg.1056	fig590.23957.peg.2519	AGX11530.1	AKG80741.1	ALG99987.1	ALH04355.1	APW09674.1	AVZ64094.1
		spaQ	fig590.23991.peg.1015	fig590.23990.peg.1015	fig590.23993.peg.1011	fig590.23995.peg.1016	fig590.23955.peg.1055	fig590.23958.peg.542	fig590.23960.peg.3908	fig590.23959.peg.3273	fig590.23961.peg.3512	fig590.23962.peg.4263	fig590.23967.peg.3094	fig590.23966.peg.209	fig590.23963.peg.2486	fig590.23964.peg.1010	fig590.23965.peg.1329	fig590.23969.peg.2838	fig590.23968.peg.3126	fig590.23972.peg.951	fig590.23971.peg.1077	fig590.23970.peg.902	fig28901.14385.peg.1272	fig28901.14386.peg.3371	fig590.23973.peg.1881	fig590.23982.peg.1346	fig590.23975.peg.2124	fig590.23976.peg.2225	fig590.23979.peg.551	fig590.23981.peg.1011	fig590.23978.peg.546	fig590.23980.peg.3091	fig590.23977.peg.1137	fig590.23983.peg.3535	fig590.23985.peg.1052	fig590.23984.peg.2202	fig590.23986.peg.2973	fig590.23988.peg.435	fig590.23989.peg.2328	fig590.23987.peg.1918	fig590.23992.peg.395	fig590.23994.peg.1057	fig590.23957.peg.2518	AGX11529.1	AKG80742.1	ALG99986.1	ALH04354.1	APW09675.1	AVZ64093.1
		spaR	fig590.23991.peg.1016	fig590.23990.peg.1016	fig590.23993.peg.1012	fig590.23995.peg.1017	fig590.23955.peg.1056	fig590.23958.peg.543	fig590.23960.peg.3909	fig590.23959.peg.3272	fig590.23961.peg.3513	fig590.23962.peg.4264	fig590.23967.peg.3095	fig590.23966.peg.208	fig590.23963.peg.2485	fig590.23964.peg.1011	fig590.23965.peg.1330	fig590.23969.peg.2839	fig590.23968.peg.3125	fig590.23972.peg.950	fig590.23971.peg.1076	fig590.23970.peg.901	fig28901.14385.peg.1271	fig28901.14386.peg.3370	fig590.23973.peg.1882	fig590.23982.peg.1347	fig590.23975.peg.2123	fig590.23976.peg.2226	fig590.23979.peg.550	fig590.23981.peg.1012	fig590.23978.peg.547	fig590.23980.peg.3092	fig590.23977.peg.1138	fig590.23983.peg.3536	fig590.23985.peg.1053	fig590.23984.peg.2201	fig590.23986.peg.2974	fig590.23988.peg.434	fig590.23989.peg.2329	fig590.23987.peg.1919	fig590.23992.peg.394	fig590.23994.peg.1058	fig590.23957.peg.2517	AGX11528.1	AKG80743.1	ALG99985.1	ALH04353.1	APW09676.1	AVZ64092.1
		spaS	fig590.23991.peg.1017	fig590.23990.peg.1017	fig590.23993.peg.1013	fig590.23995.peg.1018	fig590.23955.peg.1057	fig590.23958.peg.544	fig590.23960.peg.3910	fig590.23959.peg.3271	fig590.23961.peg.3514	fig590.23962.peg.4265	fig590.23967.peg.3096	fig590.23966.peg.207	fig590.23963.peg.2484	fig590.23964.peg.1012	fig590.23965.peg.1331	fig590.23969.peg.2840	fig590.23968.peg.3124	fig590.23972.peg.949	fig590.23971.peg.1075	fig590.23970.peg.900	fig28901.14385.peg.1270	fig28901.14386.peg.3369	fig590.23973.peg.1883	fig590.23982.peg.1348	fig590.23975.peg.2122	fig590.23976.peg.2227	fig590.23979.peg.549	fig590.23981.peg.1013	fig590.23978.peg.548	fig590.23980.peg.3093	fig590.23977.peg.1139	fig590.23983.peg.3537	fig590.23985.peg.1054	fig590.23984.peg.2200	fig590.23986.peg.2975	fig590.23988.peg.433	fig590.23989.peg.2330	fig590.23987.peg.1920	fig590.23992.peg.393	fig590.23994.peg.1059	fig590.23957.peg.2516	AGX11527.1	AKG80744.1	ALG99984.1	ALH04352.1	APW09677.1	AVZ64091.1
		sprB	fig590.23991.peg.1038	fig590.23990.peg.1038	fig590.23993.peg.1034	fig590.23995.peg.1039	fig590.23955.peg.1078	fig590.23958.peg.565	fig590.23960.peg.3931	fig590.23959.peg.3250	fig590.23961.peg.3535	fig590.23962.peg.4286	fig590.23967.peg.3117	fig590.23966.peg.186	fig590.23963.peg.2463	fig590.23964.peg.1033	fig590.23965.peg.1352	fig590.23969.peg.2861	fig590.23968.peg.3103	fig590.23972.peg.928	fig590.23971.peg.1054	fig590.23970.peg.879	fig28901.14385.peg.2198	fig28901.14386.peg.3348	fig590.23973.peg.1904	fig590.23982.peg.1369	fig590.23975.peg.2101	fig590.23976.peg.2248	fig590.23979.peg.528	fig590.23981.peg.1034	fig590.23978.peg.569	fig590.23980.peg.3114	fig590.23977.peg.1160	fig590.23983.peg.3558	fig590.23985.peg.1075	fig590.23984.peg.2179	fig590.23986.peg.2996	fig590.23988.peg.412	fig590.23989.peg.2351	fig590.23987.peg.1941	fig590.23992.peg.372	fig590.23994.peg.1080	fig590.23957.peg.2495	AGX11508.1	AKG80765.1	ALG99963.1	ALH04331.1	APW09699.1	AVZ64069.1
	TTSS (SPI-2 encode)	ssaC	fig590.23991.peg.2565	fig590.23990.peg.2568	fig590.23993.peg.2561	fig590.23995.peg.2568	fig590.23955.peg.2480	fig590.23958.peg.2840	fig590.23960.peg.618	fig590.23959.peg.1749	fig590.23961.peg.2068	fig590.23962.peg.2033	fig590.23967.peg.1084	fig590.23966.peg.2295	fig590.23963.peg.1577	fig590.23964.peg.2546	fig590.23965.peg.2878	fig590.23969.peg.727	fig590.23968.peg.1765	fig590.23972.peg.2547	fig590.23971.peg.2200	fig590.23970.peg.1787	fig28901.14385.peg.4615	fig28901.14386.peg.2336	fig590.23973.peg.2706	fig590.23982.peg.2684	fig590.23975.peg.1012	fig590.23976.peg.1083	fig590.23979.peg.1937	fig590.23981.peg.2559	fig590.23978.peg.1374	fig590.23980.peg.972	fig590.23977.peg.2583	fig590.23983.peg.1301	fig590.23985.peg.1927	fig590.23984.peg.865	fig590.23986.peg.1342	fig590.23988.peg.1526	fig590.23989.peg.1166	fig590.23987.peg.903	fig590.23992.peg.1998	fig590.23994.peg.2538	fig590.23957.peg.621	AGX10432.1	AKG82032.1	ALG98637.1	ALH03006.1	APW11002.1	AVZ62674.1
		ssaD	fig590.23991.peg.2564	fig590.23990.peg.2567	fig590.23993.peg.2560	fig590.23995.peg.2567	fig590.23955.peg.2479	fig590.23958.peg.2839	fig590.23960.peg.619	fig590.23959.peg.1750	fig590.23961.peg.2069	fig590.23962.peg.2032	fig590.23967.peg.1083	fig590.23966.peg.2296	fig590.23963.peg.1576	fig590.23964.peg.2545	fig590.23965.peg.2877	fig590.23969.peg.726	fig590.23968.peg.1766	fig590.23972.peg.2546	fig590.23971.peg.2201	fig590.23970.peg.1786	fig28901.14385.peg.4616	fig28901.14386.peg.2337	fig590.23973.peg.2707	fig590.23982.peg.2685	fig590.23975.peg.1013	fig590.23976.peg.1082	fig590.23979.peg.1938	fig590.23981.peg.2558	fig590.23978.peg.1375	fig590.23980.peg.973	fig590.23977.peg.2582	fig590.23983.peg.1302	fig590.23985.peg.1928	fig590.23984.peg.864	fig590.23986.peg.1343	fig590.23988.peg.1527	fig590.23989.peg.1165	fig590.23987.peg.902	fig590.23992.peg.1999	fig590.23994.peg.2537	fig590.23957.peg.622	AGX10433.1	AKG82031.1	ALG98638.1	ALH03007.1	APW11001.1	AVZ62675.1
		ssaE	fig590.23991.peg.2563	fig590.23990.peg.2566	fig590.23993.peg.2559	fig590.23995.peg.2566	fig590.23955.peg.2478	fig590.23958.peg.2838	fig590.23960.peg.620	fig590.23959.peg.1751	fig590.23961.peg.2070	fig590.23962.peg.2031	fig590.23967.peg.1082	fig590.23966.peg.2297	fig590.23963.peg.1575	fig590.23964.peg.2544	fig590.23965.peg.2876	fig590.23969.peg.725	fig590.23968.peg.1767	fig590.23972.peg.2545	fig590.23971.peg.2202	fig590.23970.peg.1785	fig28901.14385.peg.4617	fig28901.14386.peg.2338	fig590.23973.peg.2708	fig590.23982.peg.2686	fig590.23975.peg.1014	fig590.23976.peg.1081	fig590.23979.peg.1939	fig590.23981.peg.2557	fig590.23978.peg.1376	fig590.23980.peg.974	fig590.23977.peg.2581	fig590.23983.peg.1303	fig590.23985.peg.1929	fig590.23984.peg.863	fig590.23986.peg.1344	fig590.23988.peg.1528	fig590.23989.peg.1164	fig590.23987.peg.901	fig590.23992.peg.2000	fig590.23994.peg.2536	fig590.23957.peg.623	AGX10434.1	AKG82030.1	ALG98639.1	ALH03008.1	APW11000.1	AVZ62676.1
		ssaG	fig590.23991.peg.2553	fig590.23990.peg.2556	fig590.23993.peg.2549	fig590.23995.peg.2556	fig590.23955.peg.2468	fig590.23958.peg.2828	fig590.23960.peg.630	fig590.23959.peg.1761	fig590.23961.peg.2080	fig590.23962.peg.2021	fig590.23967.peg.1072	fig590.23966.peg.2307	fig590.23963.peg.1565	fig590.23964.peg.2534	fig590.23965.peg.2866	fig590.23969.peg.715	fig590.23968.peg.1777	fig590.23972.peg.10	fig590.23971.peg.2212	fig590.23970.peg.1775	fig28901.14385.peg.4901	fig28901.14386.peg.2348	fig590.23973.peg.10	fig590.23982.peg.3578	fig590.23975.peg.1024	fig590.23976.peg.1071	fig590.23979.peg.1949	fig590.23981.peg.2547	fig590.23978.peg.1386	fig590.23980.peg.984	fig590.23977.peg.2571	fig590.23983.peg.2273	fig590.23985.peg.1939	fig590.23984.peg.853	fig590.23986.peg.1354	fig590.23988.peg.3773	fig590.23989.peg.1154	fig590.23987.peg.891	fig590.23992.peg.2010	fig590.23994.peg.2526	fig590.23957.peg.633	AGX10441.1	AKG82020.1	ALG98649.1	ALH03018.1	APW10990.1	AVZ62686.1
		ssaH	fig590.23991.peg.2552	fig590.23990.peg.2555	fig590.23993.peg.2548	fig590.23995.peg.2555	fig590.23955.peg.2467	fig590.23958.peg.2827	fig590.23960.peg.631	fig590.23959.peg.1762	fig590.23961.peg.2081	fig590.23962.peg.2020	fig590.23967.peg.1071	fig590.23966.peg.2308	fig590.23963.peg.1564	fig590.23964.peg.2533	fig590.23965.peg.2865	fig590.23969.peg.714	fig590.23968.peg.1778	fig590.23972.peg.11	fig590.23971.peg.2213	fig590.23970.peg.1774	fig28901.14385.peg.4902	fig28901.14386.peg.2349	fig590.23973.peg.11	fig590.23982.peg.3577	fig590.23975.peg.1025	fig590.23976.peg.1070	fig590.23979.peg.1950	fig590.23981.peg.2546	fig590.23978.peg.1387	fig590.23980.peg.985	fig590.23977.peg.2570	fig590.23983.peg.2274	fig590.23985.peg.1940	fig590.23984.peg.852	fig590.23986.peg.1355	fig590.23988.peg.3772	fig590.23989.peg.1153	fig590.23987.peg.890	fig590.23992.peg.2011	fig590.23994.peg.2525	fig590.23957.peg.634	AGX10442.1	AKG82019.1	ALG98650.1	ALH03019.1	APW10989.1	AVZ62687.1
		ssaI	fig590.23991.peg.2551	fig590.23990.peg.2554	fig590.23993.peg.2547	fig590.23995.peg.2554	fig590.23955.peg.2466	fig590.23958.peg.2826	fig590.23960.peg.632	fig590.23959.peg.1763	fig590.23961.peg.2082	fig590.23962.peg.2019	fig590.23967.peg.1070	fig590.23966.peg.2309	fig590.23963.peg.1563	fig590.23964.peg.2532	fig590.23965.peg.2864	fig590.23969.peg.713	fig590.23968.peg.1779	fig590.23972.peg.12	fig590.23971.peg.2214	fig590.23970.peg.1773	fig28901.14385.peg.4903	fig28901.14386.peg.2350	fig590.23973.peg.12	fig590.23982.peg.3576	fig590.23975.peg.1026	fig590.23976.peg.1069	fig590.23979.peg.1951	fig590.23981.peg.2545	fig590.23978.peg.1388	fig590.23980.peg.986	fig590.23977.peg.2569	fig590.23983.peg.2275	fig590.23985.peg.1941	fig590.23984.peg.851	fig590.23986.peg.1356	fig590.23988.peg.3771	fig590.23989.peg.1152	fig590.23987.peg.889	fig590.23992.peg.2012	fig590.23994.peg.2524	fig590.23957.peg.635	AGX13121.1	AKG84102.1	ALG98651.1	ALH03020.1	APW13113.1	AVZ65726.1
		ssaJ	fig590.23991.peg.2550	fig590.23990.peg.2553	fig590.23993.peg.2546	fig590.23995.peg.2553	fig590.23955.peg.2465	fig590.23958.peg.2825	fig590.23960.peg.633	fig590.23959.peg.1764	fig590.23961.peg.2083	fig590.23962.peg.2018	fig590.23967.peg.1069	fig590.23966.peg.2310	fig590.23963.peg.1562	fig590.23964.peg.2531	fig590.23965.peg.2863	fig590.23969.peg.712	fig590.23968.peg.1780	fig590.23972.peg.13	fig590.23971.peg.2215	fig590.23970.peg.1772	fig28901.14385.peg.4904	fig28901.14386.peg.2351	fig590.23973.peg.13	fig590.23982.peg.3575	fig590.23975.peg.1027	fig590.23976.peg.1068	fig590.23979.peg.1952	fig590.23981.peg.2544	fig590.23978.peg.1389	fig590.23980.peg.987	fig590.23977.peg.2568	fig590.23983.peg.2276	fig590.23985.peg.1942	fig590.23984.peg.850	fig590.23986.peg.1357	fig590.23988.peg.3770	fig590.23989.peg.1151	fig590.23987.peg.888	fig590.23992.peg.2013	fig590.23994.peg.2523	fig590.23957.peg.636	AGX10443.1	AKG82018.1	ALG98652.1	ALH03021.1	APW10988.1	AVZ62688.1
		ssaK	fig590.23991.peg.2548	fig590.23990.peg.2551	fig590.23993.peg.2544	fig590.23995.peg.2551	fig590.23955.peg.2463	fig590.23958.peg.2823	fig590.23960.peg.635	fig590.23959.peg.1766	fig590.23961.peg.2085	fig590.23962.peg.2016	fig590.23967.peg.1067	fig590.23966.peg.2312	fig590.23963.peg.1560	fig590.23964.peg.2529	fig590.23965.peg.2861	fig590.23969.peg.710	fig590.23968.peg.1782	fig590.23972.peg.15	fig590.23971.peg.2217	fig590.23970.peg.1770	fig28901.14385.peg.3618	fig28901.14386.peg.2353	fig590.23973.peg.15	fig590.23982.peg.3573	fig590.23975.peg.1029	fig590.23976.peg.1066	fig590.23979.peg.1954	fig590.23981.peg.2542	fig590.23978.peg.1391	fig590.23980.peg.989	fig590.23977.peg.2566	fig590.23983.peg.2278	fig590.23985.peg.1944	fig590.23984.peg.848	fig590.23986.peg.1359	fig590.23988.peg.3768	fig590.23989.peg.1149	fig590.23987.peg.886	fig590.23992.peg.2015	fig590.23994.peg.2521	fig590.23957.peg.638	AGX10444.1	AKG82017.1	ALG98654.1	ALH03023.1	APW10987.1	AVZ62689.1
		ssaL	fig590.23991.peg.2547	fig590.23990.peg.2550	fig590.23993.peg.2543	fig590.23995.peg.2550	fig590.23955.peg.2462	fig590.23958.peg.2822	fig590.23960.peg.636	fig590.23959.peg.1767	fig590.23961.peg.2086	fig590.23962.peg.2015	fig590.23967.peg.1066	fig590.23966.peg.2313	fig590.23963.peg.1559	fig590.23964.peg.2528	fig590.23965.peg.2860	fig590.23969.peg.709	fig590.23968.peg.1783	fig590.23972.peg.16	fig590.23971.peg.2218	fig590.23970.peg.1769	fig28901.14385.peg.3617	fig28901.14386.peg.2354	fig590.23973.peg.16	fig590.23982.peg.3572	fig590.23975.peg.1030	fig590.23976.peg.1065	fig590.23979.peg.1955	fig590.23981.peg.2541	fig590.23978.peg.1392	fig590.23980.peg.990	fig590.23977.peg.2565	fig590.23983.peg.2279	fig590.23985.peg.1945	fig590.23984.peg.847	fig590.23986.peg.1360	fig590.23988.peg.3767	fig590.23989.peg.1148	fig590.23987.peg.885	fig590.23992.peg.2016	fig590.23994.peg.2520	fig590.23957.peg.639	AGX10445.1	AKG84100.1	ALG98655.1	ALH03024.1	APW13111.1	AVZ62690.1
		ssaM	fig590.23991.peg.2546	fig590.23990.peg.2549	fig590.23993.peg.2542	fig590.23995.peg.2549	fig590.23955.peg.2461	fig590.23958.peg.2821	fig590.23960.peg.637	fig590.23959.peg.1768	fig590.23961.peg.2087	fig590.23962.peg.2014	fig590.23967.peg.1065	fig590.23966.peg.2314	fig590.23963.peg.1558	fig590.23964.peg.2527	fig590.23965.peg.2859	fig590.23969.peg.708	fig590.23968.peg.1784	fig590.23972.peg.17	fig590.23971.peg.2219	fig590.23970.peg.1768	fig28901.14385.peg.3616	fig28901.14386.peg.2355	fig590.23973.peg.17	fig590.23982.peg.3571	fig590.23975.peg.1031	fig590.23976.peg.1064	fig590.23979.peg.1956	fig590.23981.peg.2540	fig590.23978.peg.1393	fig590.23980.peg.991	fig590.23977.peg.2564	fig590.23983.peg.2280	fig590.23985.peg.1946	fig590.23984.peg.846	fig590.23986.peg.1361	fig590.23988.peg.3766	fig590.23989.peg.1147	fig590.23987.peg.884	fig590.23992.peg.2017	fig590.23994.peg.2519	fig590.23957.peg.640	AGX13123.1	AKG82016.1	ALG98656.1	ALH03025.1	APW10986.1	AVZ62691.1
		ssaN	fig590.23991.peg.2544	fig590.23990.peg.2547	fig590.23993.peg.2540	fig590.23995.peg.2547	fig590.23955.peg.2459	fig590.23958.peg.2819	fig590.23960.peg.639	fig590.23959.peg.1770	fig590.23961.peg.2089	fig590.23962.peg.2012	fig590.23967.peg.1063	fig590.23966.peg.2316	fig590.23963.peg.1556	fig590.23964.peg.2525	fig590.23965.peg.2857	fig590.23969.peg.706	fig590.23968.peg.1786	fig590.23972.peg.19	fig590.23971.peg.2221	fig590.23970.peg.1766	fig28901.14385.peg.3614	fig28901.14386.peg.2357	fig590.23973.peg.19	fig590.23982.peg.3569	fig590.23975.peg.1033	fig590.23976.peg.1062	fig590.23979.peg.1958	fig590.23981.peg.2538	fig590.23978.peg.1395	fig590.23980.peg.993	fig590.23977.peg.2562	fig590.23983.peg.2282	fig590.23985.peg.1948	fig590.23984.peg.844	fig590.23986.peg.1363	fig590.23988.peg.3764	fig590.23989.peg.1145	fig590.23987.peg.882	fig590.23992.peg.2019	fig590.23994.peg.2517	fig590.23957.peg.642	AGX10447.1	AKG82014.1	ALG98658.1	ALH03027.1	APW10984.1	AVZ62693.1
		ssaO	fig590.23991.peg.2543	fig590.23990.peg.2546	fig590.23993.peg.2539	fig590.23995.peg.2546	fig590.23955.peg.2458	fig590.23958.peg.2818	fig590.23960.peg.640	fig590.23959.peg.1771	fig590.23961.peg.2090	fig590.23962.peg.2011	fig590.23967.peg.1062	fig590.23966.peg.2317	fig590.23963.peg.1555	fig590.23964.peg.2524	fig590.23965.peg.2856	fig590.23969.peg.705	fig590.23968.peg.1787	fig590.23972.peg.20	fig590.23971.peg.2222	fig590.23970.peg.1765	fig28901.14385.peg.3613	fig28901.14386.peg.2358	fig590.23973.peg.20	fig590.23982.peg.3568	fig590.23975.peg.1034	fig590.23976.peg.1061	fig590.23979.peg.1959	fig590.23981.peg.2537	fig590.23978.peg.1396	fig590.23980.peg.994	fig590.23977.peg.2561	fig590.23983.peg.2283	fig590.23985.peg.1949	fig590.23984.peg.843	fig590.23986.peg.1364	fig590.23988.peg.3763	fig590.23989.peg.1144	fig590.23987.peg.881	fig590.23992.peg.2020	fig590.23994.peg.2516	fig590.23957.peg.643	AGX10448.1	AKG82013.1	ALG98659.1	ALH03028.1	APW10983.1	AVZ62694.1
		ssaP	fig590.23991.peg.2542	fig590.23990.peg.2545	fig590.23993.peg.2538	fig590.23995.peg.2545	fig590.23955.peg.2457	fig590.23958.peg.2817	fig590.23960.peg.641	fig590.23959.peg.1772	fig590.23961.peg.2091	fig590.23962.peg.2010	fig590.23967.peg.1061	fig590.23966.peg.2318	fig590.23963.peg.1554	fig590.23964.peg.2523	fig590.23965.peg.2855	fig590.23969.peg.704	fig590.23968.peg.1788	fig590.23972.peg.21	fig590.23971.peg.2223	fig590.23970.peg.1764	fig28901.14385.peg.3612	fig28901.14386.peg.2359	fig590.23973.peg.21	fig590.23982.peg.3567	fig590.23975.peg.1035	fig590.23976.peg.1060	fig590.23979.peg.1960	fig590.23981.peg.2536	fig590.23978.peg.1397	fig590.23980.peg.995	fig590.23977.peg.2560	fig590.23983.peg.2284	fig590.23985.peg.1950	fig590.23984.peg.842	fig590.23986.peg.1365	fig590.23988.peg.3762	fig590.23989.peg.1143	fig590.23987.peg.880	fig590.23992.peg.2021	fig590.23994.peg.2515	fig590.23957.peg.644	AGX13124.1	AKG82012.1	ALG98660.1	ALH03029.1	APW10982.1	AVZ62695.1
		ssaQ	fig590.23991.peg.2541	fig590.23990.peg.2544	fig590.23993.peg.2537	fig590.23995.peg.2544	fig590.23955.peg.2456	fig590.23958.peg.2816	fig590.23960.peg.642	fig590.23959.peg.1773	fig590.23961.peg.2092	fig590.23962.peg.2009	fig590.23967.peg.1060	fig590.23966.peg.2319	fig590.23963.peg.1553	fig590.23964.peg.2522	fig590.23965.peg.2854	fig590.23969.peg.703	fig590.23968.peg.1789	fig590.23972.peg.22	fig590.23971.peg.2224	fig590.23970.peg.1763	fig28901.14385.peg.3611	fig28901.14386.peg.2360	fig590.23973.peg.22	fig590.23982.peg.3566	fig590.23975.peg.1036	fig590.23976.peg.1059	fig590.23979.peg.1961	fig590.23981.peg.2535	fig590.23978.peg.1398	fig590.23980.peg.996	fig590.23977.peg.2559	fig590.23983.peg.2285	fig590.23985.peg.1951	fig590.23984.peg.841	fig590.23986.peg.1366	fig590.23988.peg.3761	fig590.23989.peg.1142	fig590.23987.peg.879	fig590.23992.peg.2022	fig590.23994.peg.2514	fig590.23957.peg.645	AGX13125.1	AKG82011.1	ALG98661.1	ALH03030.1	APW10981.1	AVZ62696.1
		ssaR	fig590.23991.peg.2540	fig590.23990.peg.2543	fig590.23993.peg.2536	fig590.23995.peg.2543	fig590.23955.peg.2455	fig590.23958.peg.2815	fig590.23960.peg.643	fig590.23959.peg.1774	fig590.23961.peg.2093	fig590.23962.peg.2008	fig590.23967.peg.1059	fig590.23966.peg.2320	fig590.23963.peg.1552	fig590.23964.peg.2521	fig590.23965.peg.2853	fig590.23969.peg.702	fig590.23968.peg.1790	fig590.23972.peg.23	fig590.23971.peg.2225	fig590.23970.peg.1762	fig28901.14385.peg.3610	fig28901.14386.peg.2361	fig590.23973.peg.23	fig590.23982.peg.3565	fig590.23975.peg.1037	fig590.23976.peg.1058	fig590.23979.peg.1962	fig590.23981.peg.2534	fig590.23978.peg.1399	fig590.23980.peg.997	fig590.23977.peg.2558	fig590.23983.peg.2286	fig590.23985.peg.1952	fig590.23984.peg.840	fig590.23986.peg.1367	fig590.23988.peg.3760	fig590.23989.peg.1141	fig590.23987.peg.878	fig590.23992.peg.2023	fig590.23994.peg.2513	fig590.23957.peg.646	AGX10449.1	AKG82010.1	ALG98662.1	ALH03031.1	APW10980.1	AVZ62697.1
		ssaS	fig590.23991.peg.2539	fig590.23990.peg.2542	fig590.23993.peg.2535	fig590.23995.peg.2542	fig590.23955.peg.2454	fig590.23958.peg.2814	fig590.23960.peg.644	fig590.23959.peg.1775	fig590.23961.peg.2094	fig590.23962.peg.2007	fig590.23967.peg.1058	fig590.23966.peg.2321	fig590.23963.peg.1551	fig590.23964.peg.2520	fig590.23965.peg.2852	fig590.23969.peg.701	fig590.23968.peg.1791	fig590.23972.peg.24	fig590.23971.peg.2226	fig590.23970.peg.1761	fig28901.14385.peg.3609	fig28901.14386.peg.2362	fig590.23973.peg.24	fig590.23982.peg.3564	fig590.23975.peg.1038	fig590.23976.peg.1057	fig590.23979.peg.1963	fig590.23981.peg.2533	fig590.23978.peg.1400	fig590.23980.peg.998	fig590.23977.peg.2557	fig590.23983.peg.2287	fig590.23985.peg.1953	fig590.23984.peg.839	fig590.23986.peg.1368	fig590.23988.peg.3759	fig590.23989.peg.1140	fig590.23987.peg.877	fig590.23992.peg.2024	fig590.23994.peg.2512	fig590.23957.peg.647	AGX10450.1	AKG82009.1	ALG98663.1	ALH03032.1	APW10979.1	AVZ62698.1
		ssaT	fig590.23991.peg.2538	fig590.23990.peg.2541	fig590.23993.peg.2534	fig590.23995.peg.2541	fig590.23955.peg.2453	fig590.23958.peg.2813	fig590.23960.peg.645	fig590.23959.peg.1776	fig590.23961.peg.2095	fig590.23962.peg.2006	fig590.23967.peg.1057	fig590.23966.peg.2322	fig590.23963.peg.1550	fig590.23964.peg.2519	fig590.23965.peg.2851	fig590.23969.peg.700	fig590.23968.peg.1792	fig590.23972.peg.25	fig590.23971.peg.2227	fig590.23970.peg.1760	fig28901.14385.peg.3608	fig28901.14386.peg.2363	fig590.23973.peg.25	fig590.23982.peg.3563	fig590.23975.peg.1039	fig590.23976.peg.1056	fig590.23979.peg.1964	fig590.23981.peg.2532	fig590.23978.peg.1401	fig590.23980.peg.999	fig590.23977.peg.2556	fig590.23983.peg.2288	fig590.23985.peg.1954	fig590.23984.peg.838	fig590.23986.peg.1369	fig590.23988.peg.3758	fig590.23989.peg.1139	fig590.23987.peg.876	fig590.23992.peg.2025	fig590.23994.peg.2511	fig590.23957.peg.648	AGX13126.1	AKG82008.1	ALG98664.1	ALH03033.1	APW10978.1	AVZ62699.1
		ssaU	fig590.23991.peg.2537	fig590.23990.peg.2540	fig590.23993.peg.2533	fig590.23995.peg.2540	fig590.23955.peg.2452	fig590.23958.peg.2812	fig590.23960.peg.646	fig590.23959.peg.1777	fig590.23961.peg.2096	fig590.23962.peg.2005	fig590.23967.peg.1056	fig590.23966.peg.2323	fig590.23963.peg.1549	fig590.23964.peg.2518	fig590.23965.peg.2850	fig590.23969.peg.699	fig590.23968.peg.1793	fig590.23972.peg.26	fig590.23971.peg.2228	fig590.23970.peg.1759	fig28901.14385.peg.3607	fig28901.14386.peg.2364	fig590.23973.peg.26	fig590.23982.peg.3562	fig590.23975.peg.1040	fig590.23976.peg.1055	fig590.23979.peg.1965	fig590.23981.peg.2531	fig590.23978.peg.1402	fig590.23980.peg.1000	fig590.23977.peg.2555	fig590.23983.peg.2289	fig590.23985.peg.1955	fig590.23984.peg.837	fig590.23986.peg.1370	fig590.23988.peg.3757	fig590.23989.peg.1138	fig590.23987.peg.875	fig590.23992.peg.2026	fig590.23994.peg.2510	fig590.23957.peg.649	AGX13127.1	AKG82007.1	ALG98665.1	ALH03034.1	APW10977.1	AVZ62700.1
		ssaV	fig590.23991.peg.2545	fig590.23990.peg.2548	fig590.23993.peg.2541	fig590.23995.peg.2548	fig590.23955.peg.2460	fig590.23958.peg.2820	fig590.23960.peg.638	fig590.23959.peg.1769	fig590.23961.peg.2088	fig590.23962.peg.2013	fig590.23967.peg.1064	fig590.23966.peg.2315	fig590.23963.peg.1557	fig590.23964.peg.2526	fig590.23965.peg.2858	fig590.23969.peg.707	fig590.23968.peg.1785	fig590.23972.peg.18	fig590.23971.peg.2220	fig590.23970.peg.1767	fig28901.14385.peg.3615	fig28901.14386.peg.2356	fig590.23973.peg.18	fig590.23982.peg.3570	fig590.23975.peg.1032	fig590.23976.peg.1063	fig590.23979.peg.1957	fig590.23981.peg.2539	fig590.23978.peg.1394	fig590.23980.peg.992	fig590.23977.peg.2563	fig590.23983.peg.2281	fig590.23985.peg.1947	fig590.23984.peg.845	fig590.23986.peg.1362	fig590.23988.peg.3765	fig590.23989.peg.1146	fig590.23987.peg.883	fig590.23992.peg.2018	fig590.23994.peg.2518	fig590.23957.peg.641	AGX10446.1	AKG82015.1	ALG98657.1	ALH03026.1	APW10985.1	AVZ62692.1
		sscA	fig590.23991.peg.2560	fig590.23990.peg.2563	fig590.23993.peg.2556	fig590.23995.peg.2563	fig590.23955.peg.2475	fig590.23958.peg.2835	fig590.23960.peg.623	fig590.23959.peg.1754	fig590.23961.peg.2073	fig590.23962.peg.2028	fig590.23967.peg.1079	fig590.23966.peg.2300	fig590.23963.peg.1572	fig590.23964.peg.2541	fig590.23965.peg.2873	fig590.23969.peg.722	fig590.23968.peg.1770	fig590.23972.peg.3	fig590.23971.peg.2205	fig590.23970.peg.1782	fig28901.14385.peg.4620	fig28901.14386.peg.2341	fig590.23973.peg.3	fig590.23982.peg.3585	fig590.23975.peg.1017	fig590.23976.peg.1078	fig590.23979.peg.1942	fig590.23981.peg.2554	fig590.23978.peg.1379	fig590.23980.peg.977	fig590.23977.peg.2578	fig590.23983.peg.2266	fig590.23985.peg.1932	fig590.23984.peg.860	fig590.23986.peg.1347	fig590.23988.peg.3780	fig590.23989.peg.1161	fig590.23987.peg.898	fig590.23992.peg.2003	fig590.23994.peg.2533	fig590.23957.peg.626	AGX10436.1	AKG82027.1	ALG98642.1	ALH03011.1	APW10997.1	AVZ62679.1
		sscB	fig590.23991.peg.2556	fig590.23990.peg.2559	fig590.23993.peg.2552	fig590.23995.peg.2559	fig590.23955.peg.2471	fig590.23958.peg.2831	fig590.23960.peg.627	fig590.23959.peg.1758	fig590.23961.peg.2077	fig590.23962.peg.2024	fig590.23967.peg.1075	fig590.23966.peg.2304	fig590.23963.peg.1568	fig590.23964.peg.2537	fig590.23965.peg.2869	fig590.23969.peg.718	fig590.23968.peg.1774	fig590.23972.peg.7	fig590.23971.peg.2209	fig590.23970.peg.1778	fig28901.14385.peg.4898	fig28901.14386.peg.2345	fig590.23973.peg.7	fig590.23982.peg.3581	fig590.23975.peg.1021	fig590.23976.peg.1074	fig590.23979.peg.1946	fig590.23981.peg.2550	fig590.23978.peg.1383	fig590.23980.peg.981	fig590.23977.peg.2574	fig590.23983.peg.2270	fig590.23985.peg.1936	fig590.23984.peg.856	fig590.23986.peg.1351	fig590.23988.peg.3776	fig590.23989.peg.1157	fig590.23987.peg.894	fig590.23992.peg.2007	fig590.23994.peg.2529	fig590.23957.peg.630	AGX10439.1	AKG82023.1	ALG98646.1	ALH03015.1	APW10993.1	AVZ62683.1
		sseA	fig590.23991.peg.2562	fig590.23990.peg.2565	fig590.23993.peg.2558	fig590.23995.peg.2565	fig590.23955.peg.2477	fig590.23958.peg.2837	fig590.23960.peg.621	fig590.23959.peg.1752	fig590.23961.peg.2071	fig590.23962.peg.2030	fig590.23967.peg.1081	fig590.23966.peg.2298	fig590.23963.peg.1574	fig590.23964.peg.2543	fig590.23965.peg.2875	fig590.23969.peg.724	fig590.23968.peg.1768	fig590.23972.peg.1	fig590.23971.peg.2203	fig590.23970.peg.1784	fig28901.14385.peg.4618	fig28901.14386.peg.2339	fig590.23973.peg.1	fig590.23982.peg.3587	fig590.23975.peg.1015	fig590.23976.peg.1080	fig590.23979.peg.1940	fig590.23981.peg.2556	fig590.23978.peg.1377	fig590.23980.peg.975	fig590.23977.peg.2580	fig590.23983.peg.2264	fig590.23985.peg.1930	fig590.23984.peg.862	fig590.23986.peg.1345	fig590.23988.peg.3782	fig590.23989.peg.1163	fig590.23987.peg.900	fig590.23992.peg.2001	fig590.23994.peg.2535	fig590.23957.peg.624	AGX13118.1	AKG82029.1	ALG98640.1	ALH03009.1	APW10999.1	AVZ62677.1
		sseB	fig590.23991.peg.2561	fig590.23990.peg.2564	fig590.23993.peg.2557	fig590.23995.peg.2564	fig590.23955.peg.2476	fig590.23958.peg.2836	fig590.23960.peg.622	fig590.23959.peg.1753	fig590.23961.peg.2072	fig590.23962.peg.2029	fig590.23967.peg.1080	fig590.23966.peg.2299	fig590.23963.peg.1573	fig590.23964.peg.2542	fig590.23965.peg.2874	fig590.23969.peg.723	fig590.23968.peg.1769	fig590.23972.peg.2	fig590.23971.peg.2204	fig590.23970.peg.1783	fig28901.14385.peg.4619	fig28901.14386.peg.2340	fig590.23973.peg.2	fig590.23982.peg.3586	fig590.23975.peg.1016	fig590.23976.peg.1079	fig590.23979.peg.1941	fig590.23981.peg.2555	fig590.23978.peg.1378	fig590.23980.peg.976	fig590.23977.peg.2579	fig590.23983.peg.2265	fig590.23985.peg.1931	fig590.23984.peg.861	fig590.23986.peg.1346	fig590.23988.peg.3781	fig590.23989.peg.1162	fig590.23987.peg.899	fig590.23992.peg.2002	fig590.23994.peg.2534	fig590.23957.peg.625	AGX10435.1	AKG82028.1	ALG98641.1	ALH03010.1	APW10998.1	AVZ62678.1
		sseC	fig590.23991.peg.2559	fig590.23990.peg.2562	fig590.23993.peg.2555	fig590.23995.peg.2562	fig590.23955.peg.2474	fig590.23958.peg.2834	fig590.23960.peg.624	fig590.23959.peg.1755	fig590.23961.peg.2074	fig590.23962.peg.2027	fig590.23967.peg.1078	fig590.23966.peg.2301	fig590.23963.peg.1571	fig590.23964.peg.2540	fig590.23965.peg.2872	fig590.23969.peg.721	fig590.23968.peg.1771	fig590.23972.peg.4	fig590.23971.peg.2206	fig590.23970.peg.1781	fig28901.14385.peg.4621	fig28901.14386.peg.2342	fig590.23973.peg.4	fig590.23982.peg.3584	fig590.23975.peg.1018	fig590.23976.peg.1077	fig590.23979.peg.1943	fig590.23981.peg.2553	fig590.23978.peg.1380	fig590.23980.peg.978	fig590.23977.peg.2577	fig590.23983.peg.2267	fig590.23985.peg.1933	fig590.23984.peg.859	fig590.23986.peg.1348	fig590.23988.peg.3779	fig590.23989.peg.1160	fig590.23987.peg.897	fig590.23992.peg.2004	fig590.23994.peg.2532	fig590.23957.peg.627	AGX10437.1	AKG82026.1	ALG98643.1	ALH03012.1	APW10996.1	AVZ62680.1
		sseD	fig590.23991.peg.2558	fig590.23990.peg.2561	fig590.23993.peg.2554	fig590.23995.peg.2561	fig590.23955.peg.2473	fig590.23958.peg.2833	fig590.23960.peg.625	fig590.23959.peg.1756	fig590.23961.peg.2075	fig590.23962.peg.2026	fig590.23967.peg.1077	fig590.23966.peg.2302	fig590.23963.peg.1570	fig590.23964.peg.2539	fig590.23965.peg.2871	fig590.23969.peg.720	fig590.23968.peg.1772	fig590.23972.peg.5	fig590.23971.peg.2207	fig590.23970.peg.1780	fig28901.14385.peg.4896	fig28901.14386.peg.2343	fig590.23973.peg.5	fig590.23982.peg.3583	fig590.23975.peg.1019	fig590.23976.peg.1076	fig590.23979.peg.1944	fig590.23981.peg.2552	fig590.23978.peg.1381	fig590.23980.peg.979	fig590.23977.peg.2576	fig590.23983.peg.2268	fig590.23985.peg.1934	fig590.23984.peg.858	fig590.23986.peg.1349	fig590.23988.peg.3778	fig590.23989.peg.1159	fig590.23987.peg.896	fig590.23992.peg.2005	fig590.23994.peg.2531	fig590.23957.peg.628	AGX10438.1	AKG82025.1	ALG98644.1	ALH03013.1	APW10995.1	AVZ62681.1
		sseE	fig590.23991.peg.2557	fig590.23990.peg.2560	fig590.23993.peg.2553	fig590.23995.peg.2560	fig590.23955.peg.2472	fig590.23958.peg.2832	fig590.23960.peg.626	fig590.23959.peg.1757	fig590.23961.peg.2076	fig590.23962.peg.2025	fig590.23967.peg.1076	fig590.23966.peg.2303	fig590.23963.peg.1569	fig590.23964.peg.2538	fig590.23965.peg.2870	fig590.23969.peg.719	fig590.23968.peg.1773	fig590.23972.peg.6	fig590.23971.peg.2208	fig590.23970.peg.1779	fig28901.14385.peg.4897	fig28901.14386.peg.2344	fig590.23973.peg.6	fig590.23982.peg.3582	fig590.23975.peg.1020	fig590.23976.peg.1075	fig590.23979.peg.1945	fig590.23981.peg.2551	fig590.23978.peg.1382	fig590.23980.peg.980	fig590.23977.peg.2575	fig590.23983.peg.2269	fig590.23985.peg.1935	fig590.23984.peg.857	fig590.23986.peg.1350	fig590.23988.peg.3777	fig590.23989.peg.1158	fig590.23987.peg.895	fig590.23992.peg.2006	fig590.23994.peg.2530	fig590.23957.peg.629	AGX13119.1	AKG82024.1	ALG98645.1	ALH03014.1	APW10994.1	AVZ62682.1
		ssrA	fig590.23991.peg.2567	fig590.23990.peg.2570	fig590.23993.peg.2563	fig590.23995.peg.2570	fig590.23955.peg.2482	fig590.23958.peg.2842	fig590.23960.peg.616	fig590.23959.peg.1747	fig590.23961.peg.2066	fig590.23962.peg.2035	fig590.23967.peg.1086	fig590.23966.peg.2293	fig590.23963.peg.1579	fig590.23964.peg.2548	fig590.23965.peg.2880	fig590.23969.peg.729	fig590.23968.peg.1763	fig590.23972.peg.2549	fig590.23971.peg.2198	fig590.23970.peg.1789	-	fig28901.14386.peg.2334	fig590.23973.peg.2704	fig590.23982.peg.2682	fig590.23975.peg.1010	fig590.23976.peg.1085	fig590.23979.peg.1935	fig590.23981.peg.2561	fig590.23978.peg.1372	fig590.23980.peg.970	fig590.23977.peg.2585	fig590.23983.peg.1299	fig590.23985.peg.1925	fig590.23984.peg.867	fig590.23986.peg.1340	fig590.23988.peg.1524	fig590.23989.peg.1168	fig590.23987.peg.905	fig590.23992.peg.1996	fig590.23994.peg.2540	fig590.23957.peg.619	AGX10431.1	AKG82034.1	ALG98635.1	ALH03004.1	APW11004.1	AVZ62672.1
		ssrB	fig590.23991.peg.2568	fig590.23990.peg.2571	fig590.23993.peg.2564	fig590.23995.peg.2571	fig590.23955.peg.2483	fig590.23958.peg.2843	fig590.23960.peg.615	fig590.23959.peg.1746	fig590.23961.peg.2065	fig590.23962.peg.2036	fig590.23967.peg.1087	fig590.23966.peg.2292	fig590.23963.peg.1580	fig590.23964.peg.2549	fig590.23965.peg.2881	fig590.23969.peg.730	fig590.23968.peg.1762	fig590.23972.peg.2550	fig590.23971.peg.2197	fig590.23970.peg.1790	-	fig28901.14386.peg.2333	fig590.23973.peg.2703	fig590.23982.peg.2681	fig590.23975.peg.1009	fig590.23976.peg.1086	fig590.23979.peg.1934	fig590.23981.peg.2562	fig590.23978.peg.1371	fig590.23980.peg.969	fig590.23977.peg.2586	fig590.23983.peg.1298	fig590.23985.peg.1924	fig590.23984.peg.868	fig590.23986.peg.1339	fig590.23988.peg.1523	fig590.23989.peg.1169	fig590.23987.peg.906	fig590.23992.peg.1995	fig590.23994.peg.2541	fig590.23957.peg.618	AGX10430.1	AKG82035.1	ALG98634.1	ALH03003.1	APW11005.1	AVZ62671.1
	TTSS effectors translocated via both systems	slrP	fig590.23991.peg.3151	fig590.23990.peg.3152	fig590.23993.peg.3145	fig590.23995.peg.3152	fig590.23955.peg.3063	fig590.23958.peg.4354	fig590.23960.peg.32	fig590.23959.peg.1164	fig590.23961.peg.1482	fig590.23962.peg.3867	fig590.23967.peg.1670	fig590.23966.peg.1708	fig590.23963.peg.2160	fig590.23964.peg.3130	fig590.23965.peg.3462	fig590.23969.peg.1311	fig590.23968.peg.1180	fig590.23972.peg.3134	fig590.23971.peg.1613	fig590.23970.peg.2373	fig28901.14385.peg.2225	fig28901.14386.peg.1751	fig590.23973.peg.2121	fig590.23982.peg.2098	fig590.23975.peg.425	fig590.23976.peg.1539	fig590.23979.peg.1353	fig590.23981.peg.3146	fig590.23978.peg.789	fig590.23980.peg.387	fig590.23977.peg.3169	fig590.23983.peg.716	fig590.23985.peg.1341	fig590.23984.peg.1451	fig590.23986.peg.755	fig590.23988.peg.4452	fig590.23989.peg.1751	fig590.23987.peg.4076	fig590.23992.peg.1413	fig590.23994.peg.3121	fig590.23957.peg.4357	AGX13017.1	AKG82514.1	ALG98080.1	ALH02452.1	-	AVZ62110.1
		sspH1	-	-	-	-	-	-	-	-	-	-	-	-	-	-	-	-	-	-	-	-	-	-	-	-	-	-	-	-	-	-	-	-	-	-	-	-	-	-	-	-	-	-	-	-	-	-	-
	TTSS-1 translocated effectors	avrA	fig590.23991.peg.1039	fig590.23990.peg.1039	fig590.23993.peg.1035	fig590.23995.peg.1040	fig590.23955.peg.1079	fig590.23958.peg.566	fig590.23960.peg.3932	fig590.23959.peg.3249	fig590.23961.peg.3536	fig590.23962.peg.4287	fig590.23967.peg.3118	fig590.23966.peg.185	fig590.23963.peg.2462	fig590.23964.peg.1034	fig590.23965.peg.1353	fig590.23969.peg.2862	fig590.23968.peg.3102	fig590.23972.peg.927	fig590.23971.peg.1053	fig590.23970.peg.878	fig28901.14385.peg.2197	fig28901.14386.peg.3347	fig590.23973.peg.1905	fig590.23982.peg.1370	fig590.23975.peg.2100	fig590.23976.peg.2249	fig590.23979.peg.527	fig590.23981.peg.1035	fig590.23978.peg.570	fig590.23980.peg.3115	fig590.23977.peg.1161	fig590.23983.peg.3559	fig590.23985.peg.1076	fig590.23984.peg.2178	fig590.23986.peg.2997	fig590.23988.peg.411	fig590.23989.peg.2352	fig590.23987.peg.1942	fig590.23992.peg.371	fig590.23994.peg.1081	fig590.23957.peg.2494	AGX13366.1	AKG80766.1	ALG99962.1	ALH04330.1	APW09700.1	-
		sipA	fig590.23991.peg.1022	fig590.23990.peg.1022	fig590.23993.peg.1018	fig590.23995.peg.1023	fig590.23955.peg.1062	fig590.23958.peg.549	fig590.23960.peg.3915	fig590.23959.peg.3266	fig590.23961.peg.3519	fig590.23962.peg.4270	fig590.23967.peg.3101	fig590.23966.peg.202	fig590.23963.peg.2479	fig590.23964.peg.1017	fig590.23965.peg.1336	fig590.23969.peg.2845	fig590.23968.peg.3119	fig590.23972.peg.944	fig590.23971.peg.1070	fig590.23970.peg.895	fig28901.14385.peg.4853	fig28901.14386.peg.3364	fig590.23973.peg.1888	fig590.23982.peg.1353	fig590.23975.peg.2117	fig590.23976.peg.2232	fig590.23979.peg.544	fig590.23981.peg.1018	fig590.23978.peg.553	fig590.23980.peg.3098	fig590.23977.peg.1144	fig590.23983.peg.3542	fig590.23985.peg.1059	fig590.23984.peg.2195	fig590.23986.peg.2980	fig590.23988.peg.428	fig590.23989.peg.2335	fig590.23987.peg.1925	fig590.23992.peg.388	fig590.23994.peg.1064	fig590.23957.peg.2511	AGX11522.1	AKG80749.1	ALG99979.1	ALH04347.1	APW09682.1	AVZ64086.1
		sipB	fig590.23991.peg.1019	fig590.23990.peg.1019	fig590.23993.peg.1015	fig590.23995.peg.1020	fig590.23955.peg.1059	fig590.23958.peg.546	fig590.23960.peg.3912	fig590.23959.peg.3269	fig590.23961.peg.3516	fig590.23962.peg.4267	fig590.23967.peg.3098	fig590.23966.peg.205	fig590.23963.peg.2482	fig590.23964.peg.1014	fig590.23965.peg.1333	fig590.23969.peg.2842	fig590.23968.peg.3122	fig590.23972.peg.947	fig590.23971.peg.1073	fig590.23970.peg.898	fig28901.14385.peg.1268	fig28901.14386.peg.3367	fig590.23973.peg.1885	fig590.23982.peg.1350	fig590.23975.peg.2120	fig590.23976.peg.2229	fig590.23979.peg.547	fig590.23981.peg.1015	fig590.23978.peg.550	fig590.23980.peg.3095	fig590.23977.peg.1141	fig590.23983.peg.3539	fig590.23985.peg.1056	fig590.23984.peg.2198	fig590.23986.peg.2977	fig590.23988.peg.431	fig590.23989.peg.2332	fig590.23987.peg.1922	fig590.23992.peg.391	fig590.23994.peg.1061	fig590.23957.peg.2514	AGX11525.1	AKG80746.1	ALG99982.1	ALH04350.1	APW09679.1	AVZ64089.1
		sipC	fig590.23991.peg.1020	fig590.23990.peg.1020	fig590.23993.peg.1016	fig590.23995.peg.1021	fig590.23955.peg.1060	fig590.23958.peg.547	fig590.23960.peg.3913	fig590.23959.peg.3268	fig590.23961.peg.3517	fig590.23962.peg.4268	fig590.23967.peg.3099	fig590.23966.peg.204	fig590.23963.peg.2481	fig590.23964.peg.1015	fig590.23965.peg.1334	fig590.23969.peg.2843	fig590.23968.peg.3121	fig590.23972.peg.946	fig590.23971.peg.1072	fig590.23970.peg.897	fig28901.14385.peg.1267	fig28901.14386.peg.3366	fig590.23973.peg.1886	fig590.23982.peg.1351	fig590.23975.peg.2119	fig590.23976.peg.2230	fig590.23979.peg.546	fig590.23981.peg.1016	fig590.23978.peg.551	fig590.23980.peg.3096	fig590.23977.peg.1142	fig590.23983.peg.3540	fig590.23985.peg.1057	fig590.23984.peg.2197	fig590.23986.peg.2978	fig590.23988.peg.430	fig590.23989.peg.2333	fig590.23987.peg.1923	fig590.23992.peg.390	fig590.23994.peg.1062	fig590.23957.peg.2513	AGX11524.1	AKG80747.1	ALG99981.1	ALH04349.1	APW09680.1	AVZ64088.1
		sopA	fig590.23991.peg.1861	fig590.23990.peg.1860	fig590.23993.peg.1854	fig590.23995.peg.1862	fig590.23955.peg.1773	fig590.23958.peg.2136	fig590.23960.peg.1327	fig590.23959.peg.2458	fig590.23961.peg.2776	fig590.23962.peg.1322	fig590.23967.peg.372	fig590.23966.peg.3003	fig590.23963.peg.870	fig590.23964.peg.1841	fig590.23965.peg.2172	fig590.23969.peg.20	fig590.23968.peg.2469	fig590.23972.peg.708	fig590.23971.peg.2913	fig590.23970.peg.1082	fig28901.14385.peg.387	fig28901.14386.peg.3044	fig590.23973.peg.710	fig590.23982.peg.2878	fig590.23975.peg.1725	fig590.23976.peg.376	fig590.23979.peg.2644	fig590.23981.peg.1855	fig590.23978.peg.2086	fig590.23980.peg.1682	fig590.23977.peg.1878	fig590.23983.peg.2970	fig590.23985.peg.2635	fig590.23984.peg.4147	fig590.23986.peg.2053	fig590.23988.peg.3075	fig590.23989.peg.458	fig590.23987.peg.191	fig590.23992.peg.2708	fig590.23994.peg.1832	fig590.23957.peg.1325	AGX13247.1	AKG81396.1	ALG99309.1	ALH03677.1	APW10353.1	AVZ63337.1
		sopB/sigD	fig590.23991.peg.2876	fig590.23990.peg.2880	fig590.23993.peg.2873	fig590.23995.peg.2880	fig590.23955.peg.2789	fig590.23958.peg.3152	fig590.23960.peg.303	fig590.23959.peg.1436	fig590.23961.peg.1753	fig590.23962.peg.2347	fig590.23967.peg.1399	fig590.23966.peg.1980	fig590.23963.peg.1889	fig590.23964.peg.2858	fig590.23965.peg.3190	fig590.23969.peg.1041	fig590.23968.peg.1452	fig590.23972.peg.2862	fig590.23971.peg.1884	fig590.23970.peg.2102	fig28901.14385.peg.3529	fig28901.14386.peg.2022	fig590.23973.peg.2390	fig590.23982.peg.2370	fig590.23975.peg.696	fig590.23976.peg.3415	fig590.23979.peg.1625	fig590.23981.peg.2873	fig590.23978.peg.1060	fig590.23980.peg.659	fig590.23977.peg.2897	fig590.23983.peg.986	fig590.23985.peg.1613	fig590.23984.peg.1180	fig590.23986.peg.1026	fig590.23988.peg.1212	fig590.23989.peg.1479	fig590.23987.peg.1217	fig590.23992.peg.1685	fig590.23994.peg.2848	fig590.23957.peg.3231	AGX10182.1	AKG82324.1	ALG98335.1	ALH02705.1	APW11302.1	AVZ62303.1
		sopD	fig590.23991.peg.950	fig590.23990.peg.950	fig590.23993.peg.947	fig590.23995.peg.951	fig590.23955.peg.990	fig590.23958.peg.479	fig590.23960.peg.3844	fig590.23959.peg.3338	fig590.23961.peg.3447	fig590.23962.peg.4199	fig590.23967.peg.3029	fig590.23966.peg.273	fig590.23963.peg.2549	fig590.23964.peg.946	fig590.23965.peg.1265	fig590.23969.peg.2773	fig590.23968.peg.3189	fig590.23972.peg.1016	fig590.23971.peg.1141	fig590.23970.peg.965	fig28901.14385.peg.2583	fig28901.14386.peg.3435	fig590.23973.peg.1817	fig590.23982.peg.1283	fig590.23975.peg.2189	fig590.23976.peg.2161	fig590.23979.peg.616	fig590.23981.peg.949	fig590.23978.peg.481	fig590.23980.peg.3026	fig590.23977.peg.1074	fig590.23983.peg.3470	fig590.23985.peg.988	fig590.23984.peg.2267	fig590.23986.peg.2908	fig590.23988.peg.500	fig590.23989.peg.2263	fig590.23987.peg.1853	fig590.23992.peg.459	fig590.23994.peg.992	fig590.23957.peg.2582	AGX11573.1	AKG80683.1	ALH00045.1	ALH04413.1	APW13049.1	AVZ65791.1
		sopE2	fig590.23991.peg.2091	fig590.23990.peg.2091	fig590.23993.peg.2085	fig590.23995.peg.2093	fig590.23955.peg.2004	fig590.23958.peg.2365	fig590.23960.peg.1093	fig590.23959.peg.2224	fig590.23961.peg.2543	fig590.23962.peg.1555	fig590.23967.peg.606	fig590.23966.peg.2770	fig590.23963.peg.1101	fig590.23964.peg.2070	fig590.23965.peg.2403	fig590.23969.peg.252	fig590.23968.peg.2238	fig590.23972.peg.474	fig590.23971.peg.2678	fig590.23970.peg.1311	fig28901.14385.peg.4821	fig28901.14386.peg.2811	fig590.23973.peg.476	fig590.23982.peg.3111	fig590.23975.peg.1490	fig590.23976.peg.607	fig590.23979.peg.2411	fig590.23981.peg.2084	fig590.23978.peg.1851	fig590.23980.peg.1448	fig590.23977.peg.2109	fig590.23983.peg.2736	fig590.23985.peg.2401	fig590.23984.peg.3913	fig590.23986.peg.1820	fig590.23988.peg.3307	fig590.23989.peg.691	fig590.23987.peg.425	fig590.23992.peg.2473	fig590.23994.peg.2060	fig590.23957.peg.1095	AGX13204.1	AKG81599.1	ALG99097.1	ALH03465.1	APW10559.1	AVZ63129.1
		sopE	-	-	-	-	-	-	-	-	-	-	-	-	-	-	-	-	-	-	-	-	-	-	-	-	-	-	-	-	-	-	-	-	-	-	-	-	-	-	-	-	-	-	-	-	-	-	-
		sptP	fig590.23991.peg.1026	fig590.23990.peg.1026	fig590.23993.peg.1022	fig590.23995.peg.1027	fig590.23955.peg.1066	fig590.23958.peg.553	fig590.23960.peg.3919	fig590.23959.peg.3262	fig590.23961.peg.3523	fig590.23962.peg.4274	fig590.23967.peg.3105	fig590.23966.peg.198	fig590.23963.peg.2475	fig590.23964.peg.1021	fig590.23965.peg.1340	fig590.23969.peg.2849	fig590.23968.peg.3115	fig590.23972.peg.940	fig590.23971.peg.1066	fig590.23970.peg.891	fig28901.14385.peg.4857	fig28901.14386.peg.3360	fig590.23973.peg.1892	fig590.23982.peg.1357	fig590.23975.peg.2113	fig590.23976.peg.2236	fig590.23979.peg.540	fig590.23981.peg.1022	fig590.23978.peg.557	fig590.23980.peg.3102	fig590.23977.peg.1148	fig590.23983.peg.3546	fig590.23985.peg.1063	fig590.23984.peg.2191	fig590.23986.peg.2984	fig590.23988.peg.424	fig590.23989.peg.2339	fig590.23987.peg.1929	fig590.23992.peg.384	fig590.23994.peg.1068	fig590.23957.peg.2507	AGX11519.1	AKG80753.1	ALG99975.1	ALH04343.1	APW09686.1	AVZ64082.1
	TTSS-2 translocated effectors	gogB	fig590.23991.peg.2912	fig590.23990.peg.2916	fig590.23993.peg.2909	fig590.23995.peg.2916	fig590.23955.peg.2825	fig590.23958.peg.3188	fig590.23960.peg.267	fig590.23959.peg.1400	fig590.23961.peg.1717	fig590.23962.peg.2383	fig590.23967.peg.1435	fig590.23966.peg.1944	fig590.23963.peg.1925	fig590.23964.peg.2894	fig590.23965.peg.3226	fig590.23969.peg.1077	fig590.23968.peg.1416	fig590.23972.peg.2898	fig590.23971.peg.1848	fig590.23970.peg.2138	fig28901.14385.peg.4264; fig28901.14385.peg.4963	fig28901.14386.peg.1986	fig590.23973.peg.2354	fig590.23982.peg.2334	fig590.23975.peg.660	fig590.23976.peg.3451	fig590.23979.peg.1589	fig590.23981.peg.2909	fig590.23978.peg.1024	fig590.23980.peg.623	fig590.23977.peg.2933	fig590.23983.peg.950	fig590.23985.peg.1577	fig590.23984.peg.1216	fig590.23986.peg.990	fig590.23988.peg.1176	fig590.23989.peg.1515	fig590.23987.peg.1253	fig590.23992.peg.1649	fig590.23994.peg.2884	fig590.23957.peg.3267	AGX13063.1	-	ALG98300.1	-	APW11336.1	-
		pipB2	fig590.23991.peg.1128	fig590.23990.peg.1128	fig590.23993.peg.1124	fig590.23995.peg.1129	fig590.23955.peg.1168	fig590.23958.peg.655	fig590.23960.peg.4022	fig590.23959.peg.3159	fig590.23961.peg.4271	fig590.23962.peg.4377	fig590.23967.peg.3209	fig590.23966.peg.95	fig590.23963.peg.744	fig590.23964.peg.1123	fig590.23965.peg.1442	fig590.23969.peg.2952	fig590.23968.peg.3012	fig590.23972.peg.837	fig590.23971.peg.3662	fig590.23970.peg.787	fig28901.14385.peg.3127	fig28901.14386.peg.3257	fig590.23973.peg.1993	fig590.23982.peg.1459	fig590.23975.peg.2011	fig590.23976.peg.2338	fig590.23979.peg.437	fig590.23981.peg.1124	fig590.23978.peg.660	fig590.23980.peg.3206	fig590.23977.peg.1252	fig590.23983.peg.3649	fig590.23985.peg.1166	fig590.23984.peg.2088	fig590.23986.peg.4628	fig590.23988.peg.321	fig590.23989.peg.2442	fig590.23987.peg.2031	fig590.23992.peg.281	fig590.23994.peg.1169	fig590.23957.peg.2405	AGX11439.1	AKG84050.1	ALG99878.1	ALH04246.1	APW13053.1	-
		pipB	fig590.23991.peg.2878	fig590.23990.peg.2882	fig590.23993.peg.2875	fig590.23995.peg.2882	fig590.23955.peg.2791	fig590.23958.peg.3154	fig590.23960.peg.301	fig590.23959.peg.1434	fig590.23961.peg.1751	fig590.23962.peg.2349	fig590.23967.peg.1401	fig590.23966.peg.1978	fig590.23963.peg.1891	fig590.23964.peg.2860	fig590.23965.peg.3192	fig590.23969.peg.1043	fig590.23968.peg.1450	fig590.23972.peg.2864	fig590.23971.peg.1882	fig590.23970.peg.2104	fig28901.14385.peg.3527	fig28901.14386.peg.2020	fig590.23973.peg.2388	fig590.23982.peg.2368	fig590.23975.peg.694	fig590.23976.peg.3417	fig590.23979.peg.1623	fig590.23981.peg.2875	fig590.23978.peg.1058	fig590.23980.peg.657	fig590.23977.peg.2899	fig590.23983.peg.984	fig590.23985.peg.1611	fig590.23984.peg.1182	fig590.23986.peg.1024	fig590.23988.peg.1210	fig590.23989.peg.1481	fig590.23987.peg.1219	fig590.23992.peg.1683	fig590.23994.peg.2850	fig590.23957.peg.3233	AGX10180.1	AKG82326.1	ALG98332.1	ALH02702.1	APW11304.1	AVZ62301.1
		sifA	fig590.23991.peg.2738	fig590.23990.peg.2742	fig590.23993.peg.2734	fig590.23995.peg.2741	fig590.23955.peg.2652	fig590.23958.peg.3013	fig590.23960.peg.442	fig590.23959.peg.1575	fig590.23961.peg.1892	fig590.23962.peg.2207	fig590.23967.peg.1260	fig590.23966.peg.2120	fig590.23963.peg.1750	fig590.23964.peg.2720	fig590.23965.peg.3051	fig590.23969.peg.901	fig590.23968.peg.1592	fig590.23972.peg.2722	fig590.23971.peg.2024	fig590.23970.peg.1962	fig28901.14385.peg.3393	fig28901.14386.peg.2162	fig590.23973.peg.2530	fig590.23982.peg.2510	fig590.23975.peg.837	fig590.23976.peg.1257	fig590.23979.peg.1764	fig590.23981.peg.2733	fig590.23978.peg.1200	fig590.23980.peg.798	fig590.23977.peg.2757	fig590.23983.peg.1126	fig590.23985.peg.1752	fig590.23984.peg.1040	fig590.23986.peg.1166	fig590.23988.peg.1351	fig590.23989.peg.1340	fig590.23987.peg.1077	fig590.23992.peg.1825	fig590.23994.peg.2710	fig590.23957.peg.448	AGX10296.1	AKG82193.1	ALG98469.1	ALH02839.1	APW11166.1	AVZ62440.1
		sifB	fig590.23991.peg.2355	fig590.23990.peg.2357	fig590.23993.peg.2350	fig590.23995.peg.2358	fig590.23955.peg.2268	fig590.23958.peg.2629	fig590.23960.peg.829	fig590.23959.peg.1959	fig590.23961.peg.2278	fig590.23962.peg.1821	fig590.23967.peg.873	fig590.23966.peg.2506	fig590.23963.peg.1366	fig590.23964.peg.2335	fig590.23965.peg.2668	fig590.23969.peg.517	fig590.23968.peg.1975	fig590.23972.peg.209	fig590.23971.peg.2411	fig590.23970.peg.1577	-	fig28901.14386.peg.2546	fig590.23973.peg.210	fig590.23982.peg.3378	fig590.23975.peg.1224	fig590.23976.peg.873	fig590.23979.peg.2147	fig590.23981.peg.2349	fig590.23978.peg.1585	fig590.23980.peg.1183	fig590.23977.peg.2373	fig590.23983.peg.2471	fig590.23985.peg.2137	fig590.23984.peg.3647	fig590.23986.peg.1554	fig590.23988.peg.3574	fig590.23989.peg.956	fig590.23987.peg.692	fig590.23992.peg.2208	fig590.23994.peg.2326	fig590.23957.peg.831	AGX10596.1	AKG81836.1	ALG98845.1	ALH03213.1	APW10801.1	AVZ62881.1
		sopD2	-	-	-	-	-	-	-	-	-	-	-	-	-	-	-	-	-	-	-	-	-	-	-	-	-	-	-	-	-	-	-	-	-	-	-	-	-	-	-	-	-	-	-	-	-	-	-
		spiC/ssaB	fig590.23991.peg.2566	fig590.23990.peg.2569	fig590.23993.peg.2562	fig590.23995.peg.2569	fig590.23955.peg.2481	fig590.23958.peg.2841	fig590.23960.peg.617	fig590.23959.peg.1748	fig590.23961.peg.2067	fig590.23962.peg.2034	fig590.23967.peg.1085	fig590.23966.peg.2294	fig590.23963.peg.1578	fig590.23964.peg.2547	fig590.23965.peg.2879	fig590.23969.peg.728	fig590.23968.peg.1764	fig590.23972.peg.2548	fig590.23971.peg.2199	fig590.23970.peg.1788	fig28901.14385.peg.4614	fig28901.14386.peg.2335	fig590.23973.peg.2705	fig590.23982.peg.2683	fig590.23975.peg.1011	fig590.23976.peg.1084	fig590.23979.peg.1936	fig590.23981.peg.2560	fig590.23978.peg.1373	fig590.23980.peg.971	fig590.23977.peg.2584	fig590.23983.peg.1300	fig590.23985.peg.1926	fig590.23984.peg.866	fig590.23986.peg.1341	fig590.23988.peg.1525	fig590.23989.peg.1167	fig590.23987.peg.904	fig590.23992.peg.1997	fig590.23994.peg.2539	fig590.23957.peg.620	AGX13117.1	AKG82033.1	ALG98636.1	ALH03005.1	APW11003.1	AVZ62673.1
		spvC	-	-	-	-	-	-	-	-	-	-	-	-	-	-	-	-	-	-	-	-	-	-	-	-	-	-	-	-	-	-	-	-	-	-	-	-	-	-	-	-	-	-	-	-	-	-	-
		spvD	-	-	-	-	-	-	-	-	-	-	-	-	-	-	-	-	-	-	-	-	-	-	-	-	-	-	-	-	-	-	-	-	-	-	-	-	-	-	-	-	-	-	-	-	-	-	-
		sseF	fig590.23991.peg.2555	fig590.23990.peg.2558	fig590.23993.peg.2551	fig590.23995.peg.2558	fig590.23955.peg.2470	fig590.23958.peg.2830	fig590.23960.peg.628	fig590.23959.peg.1759	fig590.23961.peg.2078	fig590.23962.peg.2023	fig590.23967.peg.1074	fig590.23966.peg.2305	fig590.23963.peg.1567	fig590.23964.peg.2536	fig590.23965.peg.2868	fig590.23969.peg.717	fig590.23968.peg.1775	fig590.23972.peg.8	fig590.23971.peg.2210	fig590.23970.peg.1777	fig28901.14385.peg.4899	fig28901.14386.peg.2346	fig590.23973.peg.8	fig590.23982.peg.3580	fig590.23975.peg.1022	fig590.23976.peg.1073	fig590.23979.peg.1947	fig590.23981.peg.2549	fig590.23978.peg.1384	fig590.23980.peg.982	fig590.23977.peg.2573	fig590.23983.peg.2271	fig590.23985.peg.1937	fig590.23984.peg.855	fig590.23986.peg.1352	fig590.23988.peg.3775	fig590.23989.peg.1156	fig590.23987.peg.893	fig590.23992.peg.2008	fig590.23994.peg.2528	fig590.23957.peg.631	AGX10440.1	AKG82022.1	ALG98647.1	ALH03016.1	APW10992.1	AVZ62684.1
		sseG	fig590.23991.peg.2554	fig590.23990.peg.2557	fig590.23993.peg.2550	fig590.23995.peg.2557	fig590.23955.peg.2469	fig590.23958.peg.2829	fig590.23960.peg.629	fig590.23959.peg.1760	fig590.23961.peg.2079	fig590.23962.peg.2022	fig590.23967.peg.1073	fig590.23966.peg.2306	fig590.23963.peg.1566	fig590.23964.peg.2535	fig590.23965.peg.2867	fig590.23969.peg.716	fig590.23968.peg.1776	fig590.23972.peg.9	fig590.23971.peg.2211	fig590.23970.peg.1776	fig28901.14385.peg.4900	fig28901.14386.peg.2347	fig590.23973.peg.9	fig590.23982.peg.3579	fig590.23975.peg.1023	fig590.23976.peg.1072	fig590.23979.peg.1948	fig590.23981.peg.2548	fig590.23978.peg.1385	fig590.23980.peg.983	fig590.23977.peg.2572	fig590.23983.peg.2272	fig590.23985.peg.1938	fig590.23984.peg.854	fig590.23986.peg.1353	fig590.23988.peg.3774	fig590.23989.peg.1155	fig590.23987.peg.892	fig590.23992.peg.2009	fig590.23994.peg.2527	fig590.23957.peg.632	AGX13120.1	AKG82021.1	ALG98648.1	ALH03017.1	APW10991.1	AVZ62685.1
		sseI/srfH	-	-	-	-	-	-	-	-	-	-	-	-	-	-	-	-	-	-	-	-	-	-	-	-	-	-	-	-	-	-	-	-	-	-	-	-	-	-	-	-	-	-	-	-	-	-	-
		sseJ	fig590.23991.peg.2325	fig590.23990.peg.2326	fig590.23993.peg.2320	fig590.23995.peg.2328	fig590.23955.peg.2238	fig590.23958.peg.2599	fig590.23960.peg.859	fig590.23959.peg.1990	fig590.23961.peg.2309	fig590.23962.peg.1790	fig590.23967.peg.842	fig590.23966.peg.2537	fig590.23963.peg.1335	fig590.23964.peg.2304	fig590.23965.peg.2638	fig590.23969.peg.486	fig590.23968.peg.2006	fig590.23972.peg.239	fig590.23971.peg.2442	fig590.23970.peg.1546	fig28901.14385.peg.271	fig28901.14386.peg.2577	fig590.23973.peg.241	fig590.23982.peg.3347	fig590.23975.peg.1255	fig590.23976.peg.843	fig590.23979.peg.2178	fig590.23981.peg.2318	fig590.23978.peg.1616	fig590.23980.peg.1214	fig590.23977.peg.2343	fig590.23983.peg.2502	fig590.23985.peg.2168	fig590.23984.peg.3678	fig590.23986.peg.1585	fig590.23988.peg.3543	fig590.23989.peg.925	fig590.23987.peg.661	fig590.23992.peg.2239	fig590.23994.peg.2295	fig590.23957.peg.861	AGX10622.1	AKG81810.1	ALG98873.1	ALH03241.1	APW10774.1	AVZ62909.1
		sseK1	-	-	-	-	-	-	-	-	-	-	-	-	-	-	-	-	-	-	-	-	-	-	-	-	-	-	-	-	-	-	-	-	-	-	-	-	-	-	-	-	-	-	-	-	-	-	-
		sseK2	-	-	-	-	-	-	-	-	-	-	-	-	-	-	-	-	-	-	-	-	-	-	-	-	-	-	-	-	-	-	-	-	-	-	-	-	-	-	-	-	-	-	-	-	-	APW10283.1	-
		sseL	fig590.23991.peg.1632	fig590.23990.peg.1632	fig590.23993.peg.1624	fig590.23995.peg.1633	fig590.23955.peg.1549	fig590.23958.peg.810	fig590.23960.peg.1549	fig590.23959.peg.914	fig590.23961.peg.1046	fig590.23962.peg.898	fig590.23967.peg.1804	fig590.23966.peg.4546	fig590.23963.peg.3019	fig590.23964.peg.1624	fig590.23965.peg.1944	fig590.23969.peg.1888	fig590.23968.peg.3622	fig590.23972.peg.3858	fig590.23971.peg.979	fig590.23970.peg.2878	fig28901.14385.peg.3286	fig28901.14386.peg.3952	fig590.23973.peg.932	fig590.23982.peg.3937	fig590.23975.peg.3231	fig590.23976.peg.3227	fig590.23979.peg.3286	fig590.23981.peg.1627	fig590.23978.peg.3692	fig590.23980.peg.3706	fig590.23977.peg.4825	fig590.23983.peg.1789	fig590.23985.peg.3060	fig590.23984.peg.3155	fig590.23986.peg.34	fig590.23988.peg.2438	fig590.23989.peg.34	fig590.23987.peg.3555	fig590.23992.peg.1348	fig590.23994.peg.1551	fig590.23957.peg.1513	AGX11137.1	AKG81190.1	ALG99524.1	ALH03892.1	APW10142.1	AVZ63551.1
		sspH2	fig590.23991.peg.1680	fig590.23990.peg.1679	fig590.23993.peg.1671	fig590.23995.peg.1680	fig590.23955.peg.1595	fig590.23958.peg.4519	fig590.23960.peg.1508	fig590.23959.peg.4239	fig590.23961.peg.2957	fig590.23962.peg.3744	fig590.23967.peg.192	fig590.23966.peg.3348	fig590.23963.peg.3609	fig590.23964.peg.1671	fig590.23965.peg.1991	fig590.23969.peg.3767	fig590.23968.peg.4254	fig590.23972.peg.1918	fig590.23971.peg.3095	fig590.23970.peg.3990	fig28901.14385.peg.1877	fig28901.14386.peg.3224	fig590.23973.peg.891	fig590.23982.peg.2694	fig590.23975.peg.1907	fig590.23976.peg.194	fig590.23979.peg.333	fig590.23981.peg.1674	fig590.23978.peg.2268	fig590.23980.peg.4523	fig590.23977.peg.3855	fig590.23983.peg.4340	fig590.23985.peg.3285	fig590.23984.peg.3486	fig590.23986.peg.2234	fig590.23988.peg.4115	fig590.23989.peg.3303	fig590.23987.peg.9	fig590.23992.peg.3432	fig590.23994.peg.1599	fig590.23957.peg.1353	AGX13284.1	AKG81234.1	ALG99478.1	ALH03846.1	APW10188.1	AVZ62514.1; AVZ63504.1
Serum resistance	Rck	rck	-	-	-	-	-	-	-	-	-	-	-	-	-	-	-	-	-	-	-	-	-	-	-	-	-	-	-	-	-	-	-	-	-	-	-	-	-	-	-	-	-	-	-	-	-	-	-
Stress adaptation	SodCI	sodCI	-	-	-	-	-	-	-	-	-	-	-	-	-	-	-	-	-	-	-	-	-	-	-	-	-	-	-	-	-	-	-	-	-	-	-	-	-	-	-	-	-	-	-	-	-	-	-
Toxin	SpvB	spvB	-	-	-	-	-	-	-	-	-	-	-	-	-	-	-	-	-	-	-	-	-	-	-	-	-	-	-	-	-	-	-	-	-	-	-	-	-	-	-	-	-	-	-	-	-	-	-
	Typhoid toxin	cdtB	-	-	-	-	-	-	-	-	-	-	-	-	-	-	-	-	-	-	-	-	-	-	-	-	-	-	-	-	-	-	-	-	-	-	-	-	-	-	-	-	-	-	-	-	-	-	-
		pltA	-	-	-	-	-	-	-	-	-	-	-	-	-	-	-	-	-	-	-	-	-	-	-	-	-	-	-	-	-	-	-	-	-	-	-	-	-	-	-	-	-	-	-	-	-	-	-
		pltB	-	-	-	-	-	-	-	-	-	-	-	-	-	-	-	-	-	-	-	-	-	-	-	-	-	-	-	-	-	-	-	-	-	-	-	-	-	-	-	-	-	-	-	-	-	-	-
	Cytolysin(Enterococcus)	cylR2	-	-	-	-	-	-	-	-	-	-	-	-	-	-	-	-	-	-	-	-	-	fig28901.14386.peg.4989	-	-	-	-	-	-	-	-	-	-	-	-	-	-	-	-	-	-	-	-	-	-	-	-	-
Non-LEE encoded TTSS effectors	NleC(Escherichia)	nleC	-	-	-	-	-	-	-	-	-	-	-	-	-	-	-	-	-	-	-	-	-	-	-	-	-	-	-	-	-	-	-	-	-	-	-	-	-	-	-	-	-	-	-	-	ALH02630.1	-	-
Others	O-antigen(Yersinia)		fig590.23991.peg.1840	fig590.23990.peg.1839	fig590.23993.peg.1833	fig590.23995.peg.1841	fig590.23955.peg.1753	fig590.23958.peg.2117	fig590.23960.peg.1348	fig590.23959.peg.4830	fig590.23961.peg.2797	fig590.23962.peg.4682	-	fig590.23966.peg.4701	fig590.23963.peg.851	fig590.23964.peg.4894	fig590.23965.peg.2151	fig590.23969.peg.4840	fig590.23968.peg.2490	fig590.23972.peg.729	fig590.23971.peg.2934	fig590.23970.peg.4416	-	fig28901.14386.peg.3065	fig590.23973.peg.731	fig590.23982.peg.2857	fig590.23975.peg.1746	-	fig590.23979.peg.4874	fig590.23981.peg.1834	fig590.23978.peg.2107	fig590.23980.peg.4895	fig590.23977.peg.4860	fig590.23983.peg.4877	fig590.23985.peg.3446	fig590.23984.peg.4840	fig590.23986.peg.2073	fig590.23988.peg.4541	fig590.23989.peg.4714	-	fig590.23992.peg.4759	fig590.23994.peg.1811	fig590.23957.peg.4655	AGX10987.1	AKG81377.1	ALG99328.1	ALH03696.1	APW10334.1	AVZ63356.1
[truncated: 14 more columns]

## Sheet: Supplementary Table 2
Supplementary Table 2. Antibiotic resistance genes in 61 S. Thompson genomes predicted by ResFinder
Antimicrobial	Class	Genes	MFDS1004024	MFDS1006815	MFDS1006817	MFDS1011638	MFDS1011647	MFDS1011648	MFDS1011650	MFDS1011651	MFDS1011652	MFDS1011653	MFDS1011654	MFDS1011656	MFDS1011679	MFDS1011682	MFDS1011686	MFDS1011687	MFDS1011691	MFDS1011692	MFDS1011693	MFDS1011694	MFDS1011702	MFDS1011704	MFDS1011705	MFDS1011712	MFDS1011717	MFDS1011730	MFDS1012041	MFDS1012042	MFDS1012043	MFDS1012044	MFDS1012045	MFDS1012046	MFDS1012377	MFDS1012379	MFDS1012382	MFDS1012384	MFDS1006816	MFDS1011643	MFDS1011657	MFDS1011659	MFDS1011716	ASM1642360	ASM1691884	ASM2067090	ASM2067070	ABBSB1050	ASM326371
amikacin	aminoglycoside	aac(6')-Iaa	+	+	+	+	+	+	+	+	+	+	+	+	+	+	+	+	+	+	+	+	+	+	+	+	+	+	+	+	+	+	+	+	+	+	+	+	+	+	+	+	+	+	+	+	+	+	+
amoxicillin	beta-lactam	blaDHA-1	-	-	-	-	-	-	-	-	-	-	-	-	-	-	-	-	-	-	-	-	-	-	-	-	-	-	-	-	-	-	-	-	-	-	-	-	-	-	-	-	-	+	-	-	-	+	-
amoxicillin+clavulanic acid	beta-lactam	blaDHA-1	-	-	-	-	-	-	-	-	-	-	-	-	-	-	-	-	-	-	-	-	-	-	-	-	-	-	-	-	-	-	-	-	-	-	-	-	-	-	-	-	-	+	-	-	-	+	-
ampicillin	beta-lactam	blaDHA-1	-	-	-	-	-	-	-	-	-	-	-	-	-	-	-	-	-	-	-	-	-	-	-	-	-	-	-	-	-	-	-	-	-	-	-	-	-	-	-	-	-	+	-	-	-	+	-
ampicillin+clavulanic acid	beta-lactam	blaDHA-1	-	-	-	-	-	-	-	-	-	-	-	-	-	-	-	-	-	-	-	-	-	-	-	-	-	-	-	-	-	-	-	-	-	-	-	-	-	-	-	-	-	+	-	-	-	+	-
azithromycin	macrolide	msr(E)	-	-	-	-	-	-	-	-	-	-	-	-	-	-	-	-	-	-	-	-	-	-	-	-	-	-	-	-	-	-	-	-	-	-	-	-	-	-	-	-	-	+	-	-	-	-	-
benzylkonium chloride	quaternary ammonium compound	qacE	-	-	-	-	-	-	-	-	-	-	-	-	-	-	-	-	-	-	-	-	-	-	-	-	-	-	-	-	-	-	-	-	-	-	-	-	-	-	-	-	-	+	-	-	-	-	-
cefepime	beta-lactam	blaOXA-1	-	-	-	-	-	-	-	-	-	-	-	-	-	-	-	-	-	-	-	-	-	-	-	-	-	-	-	-	-	-	-	-	-	-	-	-	-	-	-	-	-	+	-	-	-	-	-
cefotaxime	beta-lactam	blaOXA-1	-	-	-	-	-	-	-	-	-	-	-	-	-	-	-	-	-	-	-	-	-	-	-	-	-	-	-	-	-	-	-	-	-	-	-	-	-	-	-	-	-	+	-	-	-	+	-
cefoxitin	beta-lactam	blaOXA-1	-	-	-	-	-	-	-	-	-	-	-	-	-	-	-	-	-	-	-	-	-	-	-	-	-	-	-	-	-	-	-	-	-	-	-	-	-	-	-	-	-	+	-	-	-	+	-
ceftazidime	beta-lactam	blaOXA-1	-	-	-	-	-	-	-	-	-	-	-	-	-	-	-	-	-	-	-	-	-	-	-	-	-	-	-	-	-	-	-	-	-	-	-	-	-	-	-	-	-	+	-	-	-	+	-
cephalothin	beta-lactam	blaTEM-1B	-	-	-	-	-	-	-	-	-	-	-	-	-	-	-	-	-	-	-	-	-	-	-	-	-	-	-	-	-	-	-	-	-	-	-	-	-	-	-	-	-	-	-	-	-	-	-
cetylpyridinium chloride	quaternary ammonium compound	qacE	-	-	-	-	-	-	-	-	-	-	-	-	-	-	-	-	-	-	-	-	-	-	-	-	-	-	-	-	-	-	-	-	-	-	-	-	-	-	-	-	-	+	-	-	-	-	-
chloramphenicol	amphenicol	catB3	-	-	-	-	-	-	-	-	-	-	-	-	-	-	-	-	-	-	-	-	-	-	-	-	-	-	-	-	-	-	-	-	-	-	-	-	-	-	-	-	-	+	-	-	-	-	-
chlorhexidine	quaternary ammonium compound	qacE	-	-	-	-	-	-	-	-	-	-	-	-	-	-	-	-	-	-	-	-	-	-	-	-	-	-	-	-	-	-	-	-	-	-	-	-	-	-	-	-	-	+	-	-	-	-	-
ciprofloxacin	quinolone	qnrB4, aac(6')-Ib-cr	-	-	-	-	-	-	-	-	-	-	-	-	-	-	-	-	-	-	-	-	-	-	-	-	-	-	-	-	-	-	-	-	-	-	-	-	-	-	-	-	-	+	+	-	-	-	-
dibekacin	aminoglycoside	aac(6')-Ib-cr	-	-	-	-	-	-	-	-	-	-	-	-	-	-	-	-	-	-	-	-	-	-	-	-	-	-	-	-	-	-	-	-	-	-	-	-	-	-	-	-	-	+	-	-	-	-	-
doxycycline	tetracycline	tet(A)	-	-	-	-	-	-	-	-	-	-	-	-	-	-	-	-	-	-	-	-	-	-	-	-	-	-	-	-	-	-	-	-	-	-	-	-	-	-	-	-	-	+	-	-	-	-	-
erythromycin	macrolide	msr(E), mph(E)	-	-	-	-	-	-	-	-	-	-	-	-	-	-	-	-	-	-	-	-	-	-	-	-	-	-	-	-	-	-	-	-	-	-	-	-	-	-	-	-	-	+	-	-	-	-	-
ethidium bromide	quaternary ammonium compound	qacE	-	-	-	-	-	-	-	-	-	-	-	-	-	-	-	-	-	-	-	-	-	-	-	-	-	-	-	-	-	-	-	-	-	-	-	-	-	-	-	-	-	+	-	-	-	-	-
florfenicol	amphenicol	floR	-	-	-	-	-	-	-	-	-	-	-	-	-	-	-	-	-	-	-	-	-	-	-	-	-	-	-	-	-	-	-	-	-	-	-	-	-	-	-	-	-	+	-	-	-	-	-
fluoroquinolone	quinolone	aac(6')-Ib-cr	-	-	-	-	-	-	-	-	-	-	-	-	-	-	-	-	-	-	-	-	-	-	-	-	-	-	-	-	-	-	-	-	-	-	-	-	-	-	-	-	-	+	-	-	-	-	-
nalidixic acid	quinolone	gyrA	-	-	-	-	-	-	-	-	-	-	-	-	-	-	-	-	-	-	-	-	-	-	-	-	-	-	-	-	-	-	-	-	-	-	-	-	-	-	-	-	-	-	+	-	-	-	-
netilmicin	aminoglycoside	aac(6')-Ib-cr	-	-	-	-	-	-	-	-	-	-	-	-	-	-	-	-	-	-	-	-	-	-	-	-	-	-	-	-	-	-	-	-	-	-	-	-	-	-	-	-	-	+	-	-	-	-	-
piperacillin	beta-lactam	blaDHA-1, blaOXA-1	-	-	-	-	-	-	-	-	-	-	-	-	-	-	-	-	-	-	-	-	-	-	-	-	-	-	-	-	-	-	-	-	-	-	-	-	-	-	-	-	-	+	-	-	-	+	-
piperacillin+tazobactam	beta-lactam	blaDHA-1, blaOXA-1	-	-	-	-	-	-	-	-	-	-	-	-	-	-	-	-	-	-	-	-	-	-	-	-	-	-	-	-	-	-	-	-	-	-	-	-	-	-	-	-	-	+	-	-	-	+	-
pristinamycin ia	streptogramin b	msr(E)	-	-	-	-	-	-	-	-	-	-	-	-	-	-	-	-	-	-	-	-	-	-	-	-	-	-	-	-	-	-	-	-	-	-	-	-	-	-	-	-	-	+	-	-	-	-	-
quinupristin	streptogramin b	msr(E)	-	-	-	-	-	-	-	-	-	-	-	-	-	-	-	-	-	-	-	-	-	-	-	-	-	-	-	-	-	-	-	-	-	-	-	-	-	-	-	-	-	+	-	-	-	-	-
rifampicin	rifamycin	ARR-3	-	-	-	-	-	-	-	-	-	-	-	-	-	-	-	-	-	-	-	-	-	-	-	-	-	-	-	-	-	-	-	-	-	-	-	-	-	-	-	-	-	+	-	-	-	-	-
sisomicin	aminoglycoside	aac(6')-Ib-cr	-	-	-	-	-	-	-	-	-	-	-	-	-	-	-	-	-	-	-	-	-	-	-	-	-	-	-	-	-	-	-	-	-	-	-	-	-	-	-	-	-	+	-	-	-	-	-
spectinomycin	aminocyclitol	aadA2	-	-	-	-	-	-	-	-	-	-	-	-	-	-	-	-	-	-	-	-	-	-	-	-	-	-	-	-	-	-	-	-	-	-	-	-	-	-	-	-	-	+	-	-	-	-	-
spiramycin	macrolide	mph(A)	-	-	-	-	-	-	-	-	-	-	-	-	-	-	-	-	-	-	-	-	-	-	-	-	-	-	-	-	-	-	-	-	-	-	-	-	-	-	-	-	-	-	-	-	-	-	-
streptomycin	aminoglycoside	aadA2, aph(6)-Id, aph(6)-Id, aph(3'')-Ib	-	-	-	-	-	-	-	-	-	-	-	-	-	-	-	-	-	-	-	-	-	-	-	-	-	-	-	-	-	-	-	-	-	-	-	-	-	-	-	-	-	+	-	-	-	-	-
sulfamethoxazole	folate pathway antagonist	sul2, sul4	-	-	-	-	-	-	-	-	-	-	-	-	-	-	-	-	-	-	-	-	-	-	-	-	-	-	-	-	-	-	-	-	-	-	-	-	-	-	-	-	-	+	-	-	-	-	-
telithromycin	macrolide	mph(A)	-	-	-	-	-	-	-	-	-	-	-	-	-	-	-	-	-	-	-	-	-	-	-	-	-	-	-	-	-	-	-	-	-	-	-	-	-	-	-	-	-	-	-	-	-	-	-
tetracycline	tetracycline	tet(A)	-	-	-	-	-	-	-	-	-	-	-	-	-	-	-	-	-	-	-	-	-	-	-	-	-	-	-	-	-	-	-	-	-	-	-	-	-	-	-	-	-	+	-	-	-	-	-
ticarcillin	beta-lactam	blaDHA-1, blaTEM-1B	-	-	-	-	-	-	-	-	-	-	-	-	-	-	-	-	-	-	-	-	-	-	-	-	-	-	-	-	-	-	-	-	-	-	-	-	-	-	-	-	-	+	-	-	-	+	-
ticarcillin+clavulanic acid	beta-lactam	blaDHA-1	-	-	-	-	-	-	-	-	-	-	-	-	-	-	-	-	-	-	-	-	-	-	-	-	-	-	-	-	-	-	-	-	-	-	-	-	-	-	-	-	-	+	-	-	-	+	-
tobramycin	aminoglycoside	aac(6')-Iaa, aac(6')-Ib-cr	+	+	+	+	+	+	+	+	+	+	+	+	+	+	+	+	+	+	+	+	+	+	+	+	+	+	+	+	+	+	+	+	+	+	+	+	+	+	+	+	+	+	+	+	+	+	+
trimethoprim	folate pathway antagonist	dfrA12	-	-	-	-	-	-	-	-	-	-	-	-	-	-	-	-	-	-	-	-	-	-	-	-	-	-	-	-	-	-	-	-	-	-	-	-	-	-	-	-	-	+	-	-	-	-	-
virginiamycin s	streptogramin b	msr(E)	-	-	-	-	-	-	-	-	-	-	-	-	-	-	-	-	-	-	-	-	-	-	-	-	-	-	-	-	-	-	-	-	-	-	-	-	-	-	-	-	-	+	-	-	-	-	-
[truncated: 14 more columns]

## Sheet: Supplementary Table 3
Supplementary Table 3. Summarized characteristics of S. Thompson outbreak-related isolates
Strain name	Collection date	Geographic location	Isolation source	Coverage	Contigs	Size (bp)	GC (%)	CDSs	rRNA	tRNA	Accession no.
MFDS1011643	2018-09-08	Seoul	Cake	106	4	4913512	52.1	4898	22	87	JAKVTZ000000000
MFDS1011657	2018-09-08	Seoul	Egg white	137	2	4914916	52.1	4888	22	87	CP092627/ CP092628
MFDS1011659	2018-09-08	Busan	Preserved foods	132	2	4914811	52.1	4892	22	87	CP092510/ CP092511
MFDS1011716	2018-09-08	Seoul	whipper	130	2	4915053	52.1	4894	22	87	CP092690/ CP092691
MFDS1004024	2014-09-05	Jeollanam-do	Crab stick	267	1	4742945	52.2	4666	22	83	CP025745
MFDS1006815	2015-06-29	Jeollabuk-do	Egg	273	44	4752090	52.2	4723	4	75	SRR18117897
MFDS1006816	2015-06-29	Jeollabuk-do	Egg	130	3	4774582	52.2	4721	19	81	JAKUMQ000000000
MFDS1006817	2015-06-29	Jeollabuk-do	Egg	129	373	4844676	52.2	5083	12	76	SRR18117896
MFDS1011638	2018-09-08	Gwangju	Cake	150	85	4896229	52.1	4967	8	78	SRR18056048
MFDS1011647	2018-09-08	Seoul	Cake	119	61	4887965	52.1	4951	8	78	SRR18056047
MFDS1011648	2018-09-08	Seoul	Cake	124	72	4897572	52.1	4959	11	75	SRR18056036
MFDS1011650	2018-09-08	Seoul	Cake	128	73	4888671	52.1	4939	8	82	SRR18056025
MFDS1011651	2018-09-08	Seoul	Cake	127	49	4886770	52.1	4940	8	80	SRR18056021
MFDS1011652	2018-09-08	Seoul	Cake	130	61	4888251	52.1	4951	8	78	SRR18056020
MFDS1011653	2018-09-08	Seoul	Egg white	122	47	4884096	52.1	4914	9	78	SRR18056019
MFDS1011654	2018-09-08	Seoul	Egg white	115	5	4914502	52.1	4900	22	87	SRR18056018
MFDS1011656	2018-09-08	Seoul	Egg white	122	3	4912540	52.1	4907	21	87	SRR18056017
MFDS1011679	2018-09-05	Daegu	Preserved foods	93	74	4888576	52.1	4952	9	78	SRR18056016
MFDS1011682	2018-09-08	Busan	Preserved foods	113	78	4887877	52.1	4924	8	79	SRR18056046
MFDS1011686	2018-09-08	Busan	Preserved foods	127	57	4886711	52.1	4940	8	76	SRR18056045
MFDS1011687	2018-09-08	Busan	Preserved foods	120	59	4885085	52.1	4946	10	77	SRR18056044
MFDS1011691	2018-09-08	Jeju-do	Preserved foods	126	74	4892024	52.1	4933	8	79	SRR18056043
MFDS1011692	2018-09-08	Chungcheongbuk-do	Preserved foods	109	398	4948745	52	5193	8	79	SRR18056042
MFDS1011693	2018-09-08	Chungcheongbuk-do	Preserved foods	135	145	4915923	52	5021	10	79	SRR18056041
MFDS1011694	2018-09-08	Gyeongsangbuk-do	Preserved foods	128	48	4884472	52.1	4928	8	80	SRR18056040
MFDS1011702	2018-09-08	Gyeongsangnam-do	Preserved foods	91	75	4889814	52.1	4950	8	80	SRR18056039
MFDS1011704	2018-09-08	Gyeongsangnam-do	Preserved foods	91	80	4893841	52.1	4976	8	80	SRR18056038
MFDS1011705	2018-09-08	Gyeongsangnam-do	Preserved foods	94	86	4895019	52.1	4943	8	81	SRR18056037
MFDS1011712	2018-09-08	Ulsan	Preserved foods	94	85	4894507	52.1	4962	9	78	SRR18056035
MFDS1011717	2018-09-08	Seoul	whipper	140	3	4914909	52.1	4903	22	87	SRR18056034
MFDS1011730	2018-09-08	Jeollabuk-do	Preserved foods	107	81	4894244	52.1	4958	8	78	SRR18056033
MFDS1012041	2018-09-05	Gyeongsangbuk-do	Cake	130	70	4889267	52.1	4951	9	82	SRR18056032
MFDS1012042	2018-09-06	Gyeongsangbuk-do	Cake	111	77	4890121	52.1	4939	9	76	SRR18056031
MFDS1012043	2018-09-06	Gyeongsangbuk-do	Cake	115	65	4887497	52.1	4937	9	81	SRR18056030
MFDS1012044	2018-09-06	Gyeongsangbuk-do	Cake	129	67	4907396	52.1	4956	9	78	SRR18056029
MFDS1012045	2018-09-06	Gyeongsangbuk-do	Cake	117	75	4890326	52.1	4960	10	78	SRR18056028
MFDS1012046	2018-09-06	Gyeongsangbuk-do	Cake	119	85	4893467	52.1	4963	8	79	SRR18056027
MFDS1012377	2018-09-07	Gyeongsangnam-do	Cake	148	88	4896505	52.1	4956	11	81	SRR18056026
MFDS1012379	2018-09-07	Gyeongsangnam-do	Cake	145	135	4909213	52.1	4980	10	81	SRR18056024
MFDS1012382	2018-09-06	Gyeongsangnam-do	Cake	144	81	4896808	52.1	4957	8	79	SRR18056023
MFDS1012384	2018-09-06	Gyeongsangnam-do	Cake	148	81	4893999	52.1	4966	8	77	SRR18056022
SH11G0791	2011-06-01	China, Shanghai	human feces	-	2	4909235	52.3	4884	22	86	CP041171.1
HFCDC-SM-846	2014	China	Foodborne disease surveillance	-	2	4907915	52.3	4893	22	85	CP028729.1
CFSAN000738	missing	missing	missing	-	1	4710704	52.2	4620	22	83	CP019196.1
7	2008-09-09	Mexico	river water	-	1	4709901	52.2	4607	22	83	CP040699.1
RM1984	1999-03-01	USA: California	Stool sample	-	1	4708710	52.2	4620	22	83	CP012513.1
RM1986	1999-03-01	USA: California	Stool sample	-	1	4701355	52.2	4612	22	78	CP012514.1
RM6836	missing	missing	missing	-	1	4707648	52.2	4627	22	78	CP006717.1
ATCC 8391	missing	missing	missing	-	1	4690430	52.2	4586	22	83	LS483493.1
NCTC 8496	missing	missing	missing	-	1	4757428	52.2	4990	22	85	CP011396.1
5423	2012-09-01	Canada; Guelph	Soil	-	67	4711204	52.2	4674	9	79	JAIHGQ01
5322	2012-08-01	Canada; Guelph	Soil	-	65	4711561	52.2	4678	9	81	JAIHGF01
688C	1999-03-01	USA; California	Stool sample	-	55	4676462	52.2	4625	8	80	JAFFRV01
14-Sa103	2014	China; Shenzhen	Pork from supermarket	-	290	5138916	51.9	5454	3	58	JAELPF01
ATCC 8391-2	missing	Missing	Missing	-	1	4691274	52.2	4590	22	83	CP074209.1
ABBSB 1050-2	2006-05-29	Canada	Fecal material	-	48	4879740	52.1	4907	6	63	LAPB01
CVM43206	2013-05-20	USA; New Jersey	sediment	-	81	4681279	52.2	4659	9	73	JYKL01
R1337	2012-08-23	Canada; Guelph	missing	-	66	4711167	52.2	4677	9	80	JAIHGJ01
R1376	2012-09-11	Canada; Guelph	missing	-	69	4711689	52.2	4666	9	83	JAIHGM01
NCTC 5740	missing	missing	missing	-	1	4707477	52.2	4618	22	83	LS483419.1
STh02	missing	missing	missing	-	30	4752155	52.1	4712	11	75	MATI01
